# Supplementary material for: Effectiveness of aspirin in preventing deep vein thrombosis following proximal femoral fracture surgery in Japan
Source: Sci Rep. 2025 Feb 5;15:4325. doi: 10.1038/s41598-025-88493-4 (PMC11799333; doi:10.1038/s41598-025-88493-4)
Supplement: Supplementary file 1 — Supplementary Information. [file 41598_2025_88493_MOESM1_ESM.xlsx]

## Sheet: aspirin group
age	gender	BMI	Brain disease	Psychiatric disorder	Cardiovascular disease	Pulmonary disease	Chronic liver disease	Renal failure	Personal history of cancer	Diabetes mellitus	Other disease	ASA	Fracture type	Operation	Operation time (min)	Intra-operative bleeding (ml)	Blood transfusion requirement	Time to operation (day)	DVT	Time to postoperative ultrasonography (day)	Postoperative antithrombotic prophylaxis	duration of antithrombitics use
65	femail	19.5312	yes	no	no	no	no	no	no	no	no	2	Femoral neck fracture(unstable)	Hemiarthroplasty	91	150	no	4	distal DVT	9	Edoxaban	8
67	femail	21.04	no	no	yes	no	no	no	no	yes	no	2	Femoral neck fracture(stable)	Side plate	100	10	no	2	no	7	Edoxaban	6
68	mail	17.7154	yes	no	yes	no	no	no	no	no	no	2	Intertrochanteric fracture(unstable)	Short intramedullary nail	59	10	yes	1	no	2	Edoxaban	1
69	femail	21.83	yes	no	no	no	no	yes	no	no	no	3	Femoral neck fracture(unstable)	Hemiarthroplasty	75	100	no	1	distal DVT	3	Edoxaban	2
70	femail	24.4511	yes	no	no	no	no	no	no	no	no	2	Intertrochanteric fracture (stable)	Side plate	55	50	no	1	distal DVT	5	Enoxaparin	4
70	mail	18.0994	no	no	yes	no	no	no	yes	yes	no	2	Femoral neck fracture(stable)	Hip screw	30	10	yes	1	no	6	Edoxaban	5
70	femail	21.875	no	no	no	no	no	no	yes	no	no	3	Femoral neck fracture(stable)	Hip screw	38	10	no	1	no	7	Edoxaban	6
70	femail	21.3593	no	no	yes	no	no	no	no	no	no	2	Femoral neck fracture(stable)	Hip screw	35	10	no	7	no	8	Fondaparinux	7
70	mail	21.299	yes	no	yes	no	no	no	no	no	no	2	Intertrochanteric fracture(unstable)	Short intramedullary nail	68	125	no	1	distal DVT	5	no	no
71	femail	24.9989	yes	no	yes	no	no	no	no	yes	no	3	Femoral neck fracture(unstable)	Hemiarthroplasty	79	64	no	5	distal DVT	6	Enoxaparin	5
71	mail	25.3155	yes	no	no	no	no	no	no	yes	no	3	Femoral neck fracture(unstable)	Hemiarthroplasty	125	150	no	1	no	6	Edoxaban	5
71	femail	17.8167	no	no	no	yes	yes	no	no	no	no	1	Intertrochanteric fracture (stable)	Side plate	59	200	no	1	no	7	no	no
72	mail	16.5398	yes	no	yes	no	no	no	no	no	no	2	Femoral neck fracture(unstable)	Hemiarthroplasty	133	250	no	1	no	7	Enoxaparin	6
72	mail	18.55	yes	no	no	no	no	no	no	no	no	3	Intertrochanteric fracture(unstable)	Long intramedullray nail	57	200	yes	0	proximal DVT	10	Edoxaban	9
73	femail	22.2222	yes	no	no	no	no	no	no	no	no	2	Intertrochanteric fracture (stable)	Side plate	58	176	no	2	no	7	Fondaparinux	6
75	mail	17.301	yes	no	no	no	no	no	no	no	no	3	Femoral neck fracture(unstable)	Hemiarthroplasty	99	100	yes	1	distal DVT	7	no	no
77	mail	18.1936	no	no	yes	yes	no	no	no	yes	no	2	Femoral neck fracture(stable)	Side plate	84	50	no	0	no	6	Edoxaban	5
77	femail	19.0306	no	no	no	yes	no	no	no	no	no	3	Intertrochanteric fracture (stable)	Side plate	58	10	no	8	distal DVT	7	Edoxaban	6
77	femail	22.3543	yes	no	yes	no	no	no	no	yes	no	3	Femoral neck fracture(stable)	Side plate	76	10	no	3	distal DVT	4	no	no
77	femail	25.3333	no	no	no	no	no	no	no	yes	no	3	Femoral neck fracture(unstable)	Hemiarthroplasty	144	275	no	5	no	5	no	no
78	mail	15.4315	no	no	yes	no	no	no	yes	no	no	2	Intertrochanteric fracture(unstable)	Short intramedullary nail	61	200	yes	0	no	5	Edoxaban	4
78	mail	21.51	yes	no	no	no	no	no	yes	yes	no	2	Femoral neck fracture(stable)	Side plate	85	10	no	10	no	13	Edoxaban	12
78	femail	24.6548	yes	no	yes	no	no	no	no	no	no	3	Intertrochanteric fracture (stable)	Side plate	59	10	no	5	no	8	Edoxaban	7
78	femail	18.5066	yes	no	yes	no	no	yes	no	no	no	3	Femoral neck fracture(stable)	Hip screw	61	30	yes	1	no	5	no	no
78	femail	23.6305	no	no	yes	no	no	no	no	no	no	2	Intertrochanteric fracture(unstable)	Long intramedullray nail	53	40	yes	0	no	13	no	no
79	femail	29.6834	yes	no	no	no	no	no	no	no	no	2	Femoral neck fracture(unstable)	Hemiarthroplasty	151	450	yes	0	no	4	Enoxaparin	3
79	femail	30.0192	no	no	no	no	no	no	no	no	no	2	Intertrochanteric fracture (stable)	Side plate	99	10	no	1	no	4	Enoxaparin	3
79	femail	19.5556	no	no	no	no	no	no	no	no	no	3	Femoral neck fracture(stable)	Hip screw	25	10	no	0	no	8	Edoxaban	7
79	femail	21.4844	no	no	no	no	no	no	no	no	no	2	Femoral neck fracture(unstable)	Hemiarthroplasty	115	200	no	1	distal DVT	8	Edoxaban	7
79	mail	26.0262	yes	no	no	no	no	no	no	yes	no	3	Femoral neck fracture(stable)	Hip screw	16	10	no	7	distal DVT	5	Edoxaban	4
79	femail	19.6311	no	no	yes	no	no	no	no	no	no	2	Femoral neck fracture(stable)	Hip screw	31	10	no	1	no	8	no	no
79	mail	22.6562	yes	no	no	no	no	no	no	no	no	2	Intertrochanteric fracture (stable)	Side plate	70	10	no	1	no	4	no	no
80	femail	14.7738	no	no	no	no	no	no	no	no	no	2	Intertrochanteric fracture(unstable)	Short intramedullary nail	79	100	yes	5	no	3	Enoxaparin	2
80	femail	23.2834	yes	no	no	no	no	no	no	no	no	3	Femoral neck fracture(unstable)	Hemiarthroplasty	92	285	no	3	distal DVT	3	Enoxaparin	2
80	femail	24.7967	no	no	no	no	no	no	no	no	no	2	Femoral neck fracture(unstable)	Hemiarthroplasty	120	220	no	0	no	4	Enoxaparin	3
80	femail	18.177	yes	no	yes	yes	no	no	no	no	no	3	Intertrochanteric fracture(unstable)	Short intramedullary nail	41	50	no	1	no	11	Edoxaban	10
80	femail	24.0898	yes	no	no	no	no	no	no	no	no	2	Femoral neck fracture(unstable)	Hemiarthroplasty	71	100	no	1	no	11	Edoxaban	10
81	femail	17.5431	yes	no	no	no	no	no	no	no	no	2	Femoral neck fracture(unstable)	Hemiarthroplasty	70	180	no	5	no	3	Enoxaparin	2
81	mail	17.6752	yes	no	yes	no	no	no	no	no	no	3	Femoral neck fracture(unstable)	Hemiarthroplasty	110	130	yes	2	distal DVT	4	Enoxaparin	3
81	femail	20.9275	no	no	yes	no	no	no	no	no	no	2	Intertrochanteric fracture(unstable)	Short intramedullary nail	90	50	yes	0	distal DVT	4	Enoxaparin	3
81	mail	16.5289	no	no	yes	no	no	no	yes	no	no	2	Femoral neck fracture(unstable)	Hemiarthroplasty	95	300	yes	1	no	4	Edoxaban	3
81	mail	23.4069	yes	no	yes	no	no	no	yes	yes	no	3	Femoral neck fracture(unstable)	Hemiarthroplasty	92	50	no	0	no	7	Edoxaban	6
81	femail	28.4444	no	no	no	no	no	no	no	yes	no	3	Femoral neck fracture(unstable)	Hemiarthroplasty	103	100	no	3	distal DVT	4	Edoxaban	3
81	femail	19.025	yes	no	yes	no	yes	no	no	no	no	2	Femoral neck fracture(unstable)	Hemiarthroplasty	74	300	yes	1	no	8	no	no
81	femail	22.2222	no	no	yes	no	no	no	yes	no	no	2	Intertrochanteric fracture(unstable)	Long intramedullray nail	77	120	yes	0	no	2	no	no
82	femail	21.3333	yes	no	yes	no	no	no	no	no	no	3	Femoral neck fracture(unstable)	Hemiarthroplasty	67	120	no	0	distal DVT	3	Enoxaparin	2
82	femail	30.5367	no	no	yes	no	no	no	no	no	no	2	Subtrochanteric fracture	Long intramedullray nail	115	10	no	0	no	11	no	no
83	femail	18.1787	no	no	yes	no	no	no	yes	no	no	3	Femoral neck fracture(unstable)	Hemiarthroplasty	84	200	no	4	distal DVT	3	Enoxaparin	2
83	femail	24.8889	no	no	no	no	no	no	no	no	no	2	Intertrochanteric fracture (stable)	Short intramedullary nail	77	50	no	0	no	7	Enoxaparin	6
83	mail	22.151	yes	no	no	no	no	no	no	no	no	3	Femoral neck fracture(unstable)	Hemiarthroplasty	92	100	yes	2	distal DVT	1	Edoxaban	0
83	femail	27.24	no	no	yes	no	no	no	no	no	no	3	Intertrochanteric fracture(unstable)	Short intramedullary nail	53	100	yes	0	no	7	Edoxaban	6
83	femail	13.7245	yes	no	no	no	no	no	no	no	no	2	Femoral neck fracture(unstable)	Hemiarthroplasty	75	230	yes	8	no	2	no	no
83	mail	20	no	no	yes	no	no	yes	no	no	no	3	Intertrochanteric fracture(unstable)	Short intramedullary nail	58	35	yes	4	no	6	no	no
84	femail	18.4265	no	no	no	no	no	no	no	no	no	2	Intertrochanteric fracture (stable)	Short intramedullary nail	54	20	no	3	distal DVT	5	Enoxaparin	4
84	mail	20.475	yes	no	yes	no	no	no	no	no	no	2	Intertrochanteric fracture(unstable)	Short intramedullary nail	42	30	no	5	distal DVT	2	Enoxaparin	1
84	mail	22.0386	no	no	yes	no	no	no	no	no	no	3	Femoral neck fracture(stable)	Hip screw	55	10	no	0	distal DVT	2	Enoxaparin	1
84	femail	22.2016	yes	no	no	no	no	no	no	no	no	2	Intertrochanteric fracture(unstable)	Short intramedullary nail	38	30	no	0	no	4	Enoxaparin	3
84	femail	24.8889	no	no	no	no	no	no	no	no	no	2	Intertrochanteric fracture (stable)	Short intramedullary nail	67	50	no	0	no	7	Enoxaparin	6
84	femail	17.4219	yes	no	no	no	no	no	yes	no	no	3	Femoral neck fracture(stable)	Hip screw	60	10	no	1	distal DVT	7	Edoxaban	6
84	mail	19.3656	no	no	yes	no	no	yes	no	no	no	3	Intertrochanteric fracture (stable)	Side plate	94	30	yes	1	distal DVT	7	no	no
84	mail	19.4141	no	no	yes	no	no	yes	no	no	no	3	Subtrochanteric fracture	Long intramedullray nail	95	200	yes	0	distal DVT	10	no	no
84	femail	19.7018	no	no	no	no	no	no	no	yes	no	2	Intertrochanteric fracture(unstable)	Short intramedullary nail	118	50	yes	1	proximal DVT	9	no	no
84	femail	27.67	no	no	yes	yes	no	no	no	no	no	3	Intertrochanteric fracture(unstable)	Short intramedullary nail	56	10	no	0	no	8	no	no
85	femail	15.5556	yes	no	no	no	no	no	no	no	no	2	Intertrochanteric fracture(unstable)	Short intramedullary nail	87	200	yes	0	no	8	Edoxaban	7
85	femail	15.5556	yes	no	no	no	no	no	no	no	no	2	Intertrochanteric fracture(unstable)	Short intramedullary nail	40	35	no	1	no	8	Edoxaban	7
85	femail	20	no	no	no	no	no	no	no	no	yes	3	Intertrochanteric fracture (stable)	Short intramedullary nail	63	50	no	14	no	7	Edoxaban	6
85	femail	21.2755	yes	yes	no	no	no	no	no	yes	no	3	Intertrochanteric fracture(unstable)	Short intramedullary nail	71	10	no	0	no	10	Edoxaban	9
85	femail	22.6326	no	no	yes	no	no	no	no	yes	no	2	Intertrochanteric fracture (stable)	Side plate	47	10	no	1	no	3	Edoxaban	2
85	femail	26.0159	no	no	no	no	no	yes	no	no	no	3	Intertrochanteric fracture(unstable)	Short intramedullary nail	77	150	yes	1	distal DVT	7	Edoxaban	6
85	femail	26.02	no	no	no	no	no	yes	no	no	no	3	Femoral neck fracture(unstable)	Hemiarthroplasty	110	100	yes	4	distal DVT	7	Edoxaban	6
85	femail	17.7442	no	no	no	no	no	no	no	yes	no	3	Femoral neck fracture(stable)	Hip screw	40	10	no	2	no	1	no	no
85	mail	18.9069	no	no	yes	no	no	yes	no	no	no	3	Femoral neck fracture(unstable)	Hemiarthroplasty	77	125	yes	1	no	7	no	no
85	femail	21.3321	yes	no	no	no	no	no	no	no	no	3	Intertrochanteric fracture(unstable)	Short intramedullary nail	65	110	yes	1	no	7	no	no
86	femail	20	no	yes	no	no	no	no	no	no	yes	2	Intertrochanteric fracture (stable)	Side plate	45	10	no	1	no	3	Enoxaparin	2
86	femail	20	no	yes	no	no	no	no	yes	no	no	2	Femoral neck fracture(unstable)	Hemiarthroplasty	89	430	yes	5	distal DVT	4	Edoxaban	3
86	mail	22.0718	no	yes	yes	yes	no	no	no	yes	no	3	Intertrochanteric fracture(unstable)	Long intramedullray nail	65	30	yes	9	no	7	Edoxaban	6
86	femail	16.6175	yes	no	yes	yes	no	no	no	no	no	3	Femoral neck fracture(stable)	Hip screw	51	10	no	2	no	3	no	no
86	femail	19.3878	yes	no	no	no	no	no	no	no	no	3	Intertrochanteric fracture(unstable)	Short intramedullary nail	62	10	yes	1	distal DVT	4	no	no
86	mail	20.1342	no	no	yes	no	no	yes	no	no	no	3	Subtrochanteric fracture	Long intramedullray nail	66	10	yes	1	distal DVT	6	no	no
86	femail	20.2694	no	yes	yes	yes	no	no	no	no	no	3	Intertrochanteric fracture (stable)	Short intramedullary nail	71	10	yes	2	proximal DVT	7	no	no
86	femail	20.3619	no	yes	no	no	no	no	no	no	no	3	Intertrochanteric fracture(unstable)	Long intramedullray nail	72	100	yes	0	no	5	no	no
87	femail	18.8189	no	no	no	no	no	no	no	no	no	3	Intertrochanteric fracture (stable)	Short intramedullary nail	77	90	no	0	distal DVT	5	Enoxaparin	4
87	mail	14.8213	no	no	no	yes	no	no	no	no	no	2	Intertrochanteric fracture(unstable)	Short intramedullary nail	45	20	yes	0	no	4	Edoxaban	3
87	femail	16.4354	no	no	no	no	no	no	no	yes	no	2	Intertrochanteric fracture(unstable)	Short intramedullary nail	66	100	yes	1	distal DVT	4	Edoxaban	3
87	femail	17.1468	yes	no	yes	no	yes	no	no	no	no	3	Femoral neck fracture(unstable)	Hemiarthroplasty	65	200	yes	0	no	9	Edoxaban	8
87	femail	19.56	no	yes	no	no	no	no	no	no	no	3	Femoral neck fracture(stable)	Hip screw	24	10	no	0	no	14	Edoxaban	13
87	femail	20.1873	yes	yes	no	no	no	no	no	no	no	3	Intertrochanteric fracture(unstable)	Short intramedullary nail	33	10	yes	1	no	7	Edoxaban	6
87	femail	20.3619	yes	no	no	no	no	no	yes	no	no	3	Femoral neck fracture(unstable)	Hemiarthroplasty	70	70	no	1	no	7	Edoxaban	6
87	femail	21.9671	yes	no	no	no	no	no	yes	no	no	2	Intertrochanteric fracture (stable)	Side plate	51	50	no	0	distal DVT	1	Edoxaban	0
87	femail	26.1427	yes	no	no	no	no	no	no	no	no	2	Femoral neck fracture(stable)	Hip screw	38	10	no	3	no	3	Edoxaban	2
87	femail	15.7651	no	no	yes	no	no	no	no	no	no	2	Femoral neck fracture(stable)	Hip screw	17	10	no	1	distal DVT	10	no	no
87	mail	15.8203	yes	yes	no	no	no	no	no	yes	no	3	Intertrochanteric fracture (stable)	Short intramedullary nail	39	20	no	2	no	2	no	no
87	femail	16.0387	no	no	yes	no	no	no	no	no	no	2	Intertrochanteric fracture(unstable)	Long intramedullray nail	73	70	yes	0	no	4	no	no
87	femail	18.4013	no	no	yes	yes	no	yes	no	no	no	3	Femoral neck fracture(stable)	Hip screw	48	10	yes	3	distal DVT	8	no	no
87	femail	19.0678	no	no	no	no	no	no	no	no	no	2	Femoral neck fracture(stable)	Hip screw	33	5	no	3	no	4	no	no
87	femail	24.7602	no	no	yes	no	no	no	no	no	no	3	Intertrochanteric fracture (stable)	Side plate	58	50	no	0	no	1	no	no
87	mail	26.3146	yes	no	no	yes	no	no	yes	no	no	2	Femoral neck fracture(unstable)	Hemiarthroplasty	109	240	no	6	proximal DVT	5	no	no
88	femail	17.0874	yes	yes	yes	no	no	no	yes	no	no	2	Intertrochanteric fracture (stable)	Short intramedullary nail	52	50	yes	0	no	7	Edoxaban	6
88	femail	17.5146	yes	yes	yes	no	no	no	no	yes	no	3	Femoral neck fracture(unstable)	Hemiarthroplasty	116	250	no	1	no	3	Edoxaban	2
88	femail	17.6659	no	no	yes	no	no	no	no	no	no	3	Intertrochanteric fracture(unstable)	Short intramedullary nail	55	120	yes	1	distal DVT	1	Edoxaban	0
88	femail	20.5333	yes	yes	no	no	no	no	yes	no	no	3	Femoral neck fracture(unstable)	Hemiarthroplasty	70	100	yes	0	distal DVT	7	Edoxaban	6
88	femail	24.064	no	no	yes	no	no	no	no	no	no	3	Intertrochanteric fracture(unstable)	Short intramedullary nail	35	30	yes	1	distal DVT	13	Edoxaban	12
88	femail	33.0559	yes	no	no	no	no	no	no	yes	no	3	Intertrochanteric fracture(unstable)	Short intramedullary nail	63	10	yes	0	distal DVT	6	Edoxaban	5
88	femail	19.1137	no	no	no	no	no	no	no	no	no	2	Intertrochanteric fracture (stable)	Side plate	54	10	no	0	no	9	Fondaparinux	8
88	femail	16	no	no	yes	no	no	no	no	yes	no	3	Femoral neck fracture(unstable)	Hemiarthroplasty	104	10	yes	1	distal DVT	7	no	no
88	femail	20.7323	yes	no	yes	no	no	no	no	no	no	2	Intertrochanteric fracture(unstable)	Long intramedullray nail	89	400	yes	1	distal DVT	7	no	no
88	femail	22.1443	no	no	yes	no	no	no	no	no	no	3	Femoral neck fracture(unstable)	Hemiarthroplasty	71	100	yes	0	proximal DVT	12	no	no
88	femail	27.9337	no	no	yes	no	no	no	no	yes	no	2	Femoral neck fracture(unstable)	Hemiarthroplasty	130	100	yes	1	no	2	no	no
89	femail	15.9144	no	no	yes	no	no	no	no	no	no	2	Femoral neck fracture(stable)	Hip screw	51	15	no	1	no	4	Enoxaparin	3
89	mail	17.0068	no	no	yes	no	no	no	no	no	no	2	Femoral neck fracture(unstable)	Hemiarthroplasty	101	330	yes	14	distal DVT	1	Fondaparinux	0
89	mail	17.0512	no	no	yes	no	no	no	yes	yes	no	2	Intertrochanteric fracture (stable)	Short intramedullary nail	55	25	yes	1	no	5	no	no
89	femail	18.8914	yes	no	no	no	no	no	no	no	no	2	Intertrochanteric fracture(unstable)	Short intramedullary nail	96	14	yes	0	no	6	no	no
89	femail	19.8436	no	no	yes	no	no	no	no	no	no	2	Femoral neck fracture(unstable)	Hemiarthroplasty	115	375	no	1	distal DVT	6	no	no
89	femail	20.0872	no	no	no	no	no	yes	no	no	no	2	Intertrochanteric fracture(unstable)	Short intramedullary nail	71	10	yes	3	no	2	no	no
90	femail	18.8776	no	yes	no	no	no	no	no	no	no	3	Femoral neck fracture(unstable)	Hemiarthroplasty	91	75	no	2	no	6	Enoxaparin	5
90	femail	20.1746	yes	no	no	no	no	no	no	no	no	2	Intertrochanteric fracture(unstable)	Short intramedullary nail	48	15	no	2	no	5	Enoxaparin	4
90	femail	21.6147	no	no	yes	no	no	no	no	no	no	3	Intertrochanteric fracture(unstable)	Short intramedullary nail	24	10	no	5	distal DVT	2	Enoxaparin	1
90	femail	24.974	no	no	no	no	no	no	no	no	yes	2	Femoral neck fracture(unstable)	Hemiarthroplasty	110	90	yes	0	no	4	Enoxaparin	3
90	femail	21.17	no	no	yes	no	no	no	no	no	no	4	Femoral neck fracture(unstable)	Hemiarthroplasty	54	100	no	2	distal DVT	7	Edoxaban	6
90	mail	22.7229	no	no	yes	no	yes	no	no	yes	no	3	Femoral neck fracture(unstable)	Hemiarthroplasty	118	300	no	1	no	7	Edoxaban	6
90	mail	23.83	yes	yes	no	no	no	no	no	yes	no	3	Intertrochanteric fracture(unstable)	Short intramedullary nail	100	50	yes	0	no	2	Edoxaban	1
90	femail	20.8526	no	no	yes	no	no	no	no	yes	no	3	Intertrochanteric fracture(unstable)	Short intramedullary nail	81	30	yes	4	distal DVT	3	no	no
90	mail	23.2523	no	no	yes	no	no	no	no	no	no	3	Femoral neck fracture(unstable)	Hemiarthroplasty	94	86	no	9	distal DVT	0	no	no
91	mail	16.5289	no	no	no	no	no	no	no	yes	no	2	Intertrochanteric fracture(unstable)	Short intramedullary nail	46	46	yes	1	no	2	Enoxaparin	1
91	femail	16.9322	no	no	yes	no	no	no	no	yes	no	3	Intertrochanteric fracture(unstable)	Short intramedullary nail	63	70	yes	2	distal DVT	3	Enoxaparin	2
91	femail	17.0799	yes	no	no	no	no	no	no	no	no	3	Intertrochanteric fracture (stable)	Short intramedullary nail	86	20	no	2	no	4	Enoxaparin	3
91	femail	19.025	no	no	no	no	no	no	no	no	no	2	Subtrochanteric fracture	Long intramedullray nail	62	60	no	4	proximal DVT	11	Edoxaban	10
91	femail	20.4082	no	no	yes	no	no	no	no	no	no	3	Femoral neck fracture(stable)	Hip screw	34	10	no	1	no	10	Edoxaban	9
91	femail	21.0007	yes	no	yes	no	no	no	no	no	no	3	Femoral neck fracture(stable)	Hip screw	57	10	no	0	no	5	Edoxaban	4
91	mail	23.4256	no	no	yes	no	no	no	no	no	no	4	Intertrochanteric fracture(unstable)	Short intramedullary nail	61	50	yes	1	no	6	Edoxaban	5
91	femail	25.2081	yes	no	no	no	no	no	no	yes	no	2	Intertrochanteric fracture(unstable)	Short intramedullary nail	64	10	no	0	distal DVT	7	Edoxaban	6
91	femail	20.1037	yes	no	no	no	no	no	no	no	no	2	Femoral neck fracture(unstable)	Hemiarthroplasty	62	140	yes	2	distal DVT	3	no	no
91	femail	21.9289	yes	no	yes	no	no	no	no	no	no	3	Intertrochanteric fracture(unstable)	Short intramedullary nail	42	10	no	2	no	3	no	no
91	femail	27.34	no	no	yes	no	no	yes	no	no	no	3	Intertrochanteric fracture(unstable)	Short intramedullary nail	41	10	yes	1	no	7	no	no
92	mail	14.55	no	no	yes	yes	no	no	no	no	no	3	Intertrochanteric fracture(unstable)	Short intramedullary nail	58	200	yes	1	no	7	Edoxaban	6
92	femail	15.8059	yes	yes	no	no	no	no	no	no	no	3	Femoral neck fracture(unstable)	Hemiarthroplasty	124	200	no	0	distal DVT	8	Edoxaban	7
92	femail	17.1163	no	no	yes	no	no	no	no	no	no	3	Intertrochanteric fracture(unstable)	Short intramedullary nail	49	10	no	1	distal DVT	7	Edoxaban	6
92	femail	26.4792	no	no	no	no	no	no	no	no	no	2	Femoral neck fracture(unstable)	Hemiarthroplasty	158	400	no	2	distal DVT	7	Edoxaban	6
92	mail	21.4844	yes	no	no	no	no	no	no	no	no	2	Intertrochanteric fracture (stable)	Short intramedullary nail	49	10	no	0	no	3	no	no
93	femail	18.3785	no	no	yes	no	no	no	no	no	no	3	Intertrochanteric fracture(unstable)	Short intramedullary nail	68	50	yes	2	no	4	Enoxaparin	3
93	femail	20.9778	yes	no	yes	no	no	no	no	no	no	3	Intertrochanteric fracture(unstable)	Side plate	54	30	no	2	no	5	Enoxaparin	4
93	femail	21.9727	no	no	yes	no	no	no	no	no	no	3	Femoral neck fracture(unstable)	Hemiarthroplasty	71	100	yes	0	no	10	Edoxaban	9
93	femail	20.7111	yes	no	yes	no	no	no	no	no	no	3	Intertrochanteric fracture (stable)	Short intramedullary nail	81	70	no	0	no	6	no	no
93	femail	22.2222	no	no	yes	no	no	no	no	no	no	3	Subtrochanteric fracture	Long intramedullray nail	117	100	yes	2	distal DVT	9	no	no
94	femail	16.8889	no	yes	no	no	no	no	no	yes	no	3	Intertrochanteric fracture(unstable)	Long intramedullray nail	80	25	yes	1	distal DVT	3	Enoxaparin	2
94	femail	17.0263	no	no	no	no	no	no	no	no	no	2	Femoral neck fracture(stable)	Hip screw	36	10	no	0	no	9	Edoxaban	8
94	femail	25.1496	no	no	yes	no	no	no	no	no	no	3	Intertrochanteric fracture(unstable)	Short intramedullary nail	43	10	no	0	no	7	Edoxaban	6
94	femail	20.3275	no	no	yes	no	no	no	no	no	no	3	Femoral neck fracture(stable)	Hip screw	24	10	yes	0	no	13	no	no
95	mail	16.0229	yes	no	no	no	no	no	yes	yes	no	3	Intertrochanteric fracture(unstable)	Short intramedullary nail	72	10	yes	0	no	6	no	no
96	femail	22.3478	yes	no	no	no	no	no	no	yes	no	3	Femoral neck fracture(unstable)	Hemiarthroplasty	74	10	no	1	distal DVT	6	Edoxaban	5
96	mail	17.6693	no	no	yes	yes	no	no	no	no	no	3	Femoral neck fracture(unstable)	Hemiarthroplasty	74	100	no	15	no	2	no	no
96	femail	17.7778	yes	yes	no	yes	no	no	no	no	no	3	Femoral neck fracture(unstable)	Hemiarthroplasty	110	250	yes	19	no	3	no	no
97	femail	21.8428	no	no	yes	no	no	no	no	no	no	4	Intertrochanteric fracture(unstable)	Long intramedullray nail	71	50	yes	7	distal DVT	5	Edoxaban	4
97	mail	22.2985	yes	no	no	no	no	no	no	no	no	3	Femoral neck fracture(unstable)	Hemiarthroplasty	71	250	yes	0	no	7	Edoxaban	6
97	femail	21.81	no	no	yes	no	no	no	no	no	no	4	Femoral neck fracture(unstable)	Hemiarthroplasty	82	100	no	4	distal DVT	6	no	no
97	femail	21.9899	yes	no	no	no	no	no	no	no	no	2	Intertrochanteric fracture(unstable)	Long intramedullray nail	115	10	yes	3	no	3	no	no
97	femail	22.5525	yes	yes	no	no	no	no	no	no	no	3	Femoral neck fracture(stable)	Hip screw	27	50	no	2	distal DVT	6	no	no
98	femail	17.313	yes	no	yes	no	no	no	no	no	no	3	Femoral neck fracture(unstable)	Hemiarthroplasty	66	100	yes	1	distal DVT	14	Edoxaban	13
100	femail	14.2687	no	no	no	no	no	no	no	no	no	2	Intertrochanteric fracture (stable)	Short intramedullary nail	69	10	no	1	no	1	no	no
100	femail	19.1746	no	no	no	no	no	no	no	no	no	3	Femoral neck fracture(unstable)	Hemiarthroplasty	86	80	yes	3	distal DVT	2	no	no
101	femail	20.4082	no	no	no	no	no	no	no	no	no	2	Intertrochanteric fracture (stable)	Side plate	65	50	yes	1	distal DVT	8	no	no

## Sheet: control group
age	gender	BMI	Brain disease	Psychiatric disorder	Cardiovascular disease	Pulmonary disease	Chronic liver disease	Renal failure	Personal history of cancer	Diabetes mellitus	Other disease	ASA	Fracture type	Operation	Operation time (min)	Intra-operative bleeding (ml)	Blood transfusion requirement	Time to operation (day)	DVT	Time to postoperative ultrasonography (day)	Postoperative antithrombotic prophylaxis	duration of antithrombitics use
65	femail	20	no	yes	no	no	no	no	no	no	no	2	Subtrochanteric fracture	Long intramedullray nail	99	90	yes	2	distal DVT	4	Edoxaban	3
65	femail	21.7778	yes	no	no	no	no	no	no	no	no	2	Intertrochanteric fracture(unstable)	Side plate	89	250	no	0	no	0	Edoxaban	-1
65	femail	22.0526	no	no	no	no	no	no	no	no	no	2	Subtrochanteric fracture	Long intramedullray nail	100	50	no	0	no	9	Edoxaban	8
66	femail	16.0256	no	no	no	no	no	no	yes	no	no	1	Femoral neck fracture(stable)	Hip screw	55	10	no	1	no	14	Edoxaban	13
66	femail	18.0662	no	no	no	no	no	no	no	no	no	1	Femoral neck fracture(stable)	Hip screw	33	10	no	1	no	8	Edoxaban	7
66	femail	20	no	no	no	yes	yes	no	no	no	no	2	Femoral neck fracture(unstable)	Hemiarthroplasty	69	10	no	1	no	11	Edoxaban	10
66	mail	20.8307	no	no	no	no	no	no	no	no	no	2	Intertrochanteric fracture (stable)	Short intramedullary nail	59	30	no	1	no	3	Edoxaban	2
66	femail	22.0604	no	no	no	no	no	no	no	no	no	2	Femoral neck fracture(stable)	Hip screw	50	10	no	1	no	3	Edoxaban	2
66	femail	22.6409	no	no	no	no	no	no	no	no	no	1	Femoral neck fracture(stable)	Hip screw	45	10	no	1	distal DVT	5	Edoxaban	4
66	femail	23.5304	no	no	no	no	no	no	yes	no	no	2	Femoral neck fracture(unstable)	Hemiarthroplasty	90	400	no	1	no	3	Edoxaban	2
66	femail	23.8751	yes	no	no	no	no	no	no	no	no	3	Femoral neck fracture(unstable)	Hemiarthroplasty	94	200	no	1	no	13	Edoxaban	12
67	femail	15.7943	no	no	no	no	no	no	no	no	no	2	Femoral neck fracture(stable)	Hip screw	26	10	no	0	no	5	Edoxaban	4
67	femail	19.5312	no	no	no	no	yes	no	no	yes	no	3	Femoral neck fracture(unstable)	Hemiarthroplasty	110	10	no	2	no	2	Edoxaban	1
67	mail	19.6052	no	no	no	no	no	no	no	no	no	1	Intertrochanteric fracture(unstable)	Short intramedullary nail	76	80	no	0	no	11	Edoxaban	10
67	mail	19.8352	no	no	no	no	no	no	no	no	no	2	Femoral neck fracture(stable)	Side plate	88	50	no	0	no	10	Edoxaban	9
67	mail	21.8871	yes	no	no	no	no	no	no	no	no	2	Femoral neck fracture(stable)	Side plate	56	100	no	1	no	6	Edoxaban	5
67	femail	24.61	no	no	no	no	no	no	no	no	no	2	Femoral neck fracture(unstable)	Hip screw	79	10	no	0	distal DVT	11	Edoxaban	10
67	femail	28.125	no	no	no	no	no	no	no	no	no	2	Femoral neck fracture(unstable)	Hemiarthroplasty	96	400	no	0	proximal DVT	6	Edoxaban	5
67	mail	20.1956	no	no	no	no	no	no	no	no	no	2	Femoral neck fracture(stable)	Hip screw	43	10	no	2	no	2	Enoxaparin	1
67	femail	22.2222	no	no	no	no	no	no	no	no	no	1	Femoral neck fracture(stable)	Hip screw	70	10	no	8	no	3	Enoxaparin	2
68	femail	18.5529	no	no	no	no	no	no	no	no	no	1	Femoral neck fracture(unstable)	Hip screw	44	30	no	0	no	5	Edoxaban	4
68	femail	21.2891	no	no	no	no	no	no	yes	no	no	2	Femoral neck fracture(unstable)	Hemiarthroplasty	113	50	no	2	no	6	Edoxaban	5
68	femail	26.3465	no	no	no	no	yes	no	no	no	no	3	Intertrochanteric fracture(unstable)	Long intramedullray nail	59	80	yes	2	no	12	Edoxaban	11
68	femail	27.0052	no	no	no	no	no	no	yes	no	no	2	Intertrochanteric fracture(unstable)	Short intramedullary nail	47	10	no	1	no	15	Edoxaban	14
68	femail	28.959	no	no	no	no	no	no	no	no	no	2	Femoral neck fracture(unstable)	Hemiarthroplasty	211	150	no	6	distal DVT	7	Edoxaban	6
68	mail	15.0597	no	no	no	no	yes	no	no	no	no	2	Femoral neck fracture(stable)	Side plate	43	30	no	1	no	3	Enoxaparin	2
68	mail	17.4994	no	no	no	yes	no	no	no	no	no	3	Intertrochanteric fracture (stable)	Short intramedullary nail	59	25	no	0	no	1	Enoxaparin	0
68	femail	21.4944	no	no	no	no	yes	yes	no	no	no	2	Femoral neck fracture(stable)	Hip screw	38	10	yes	2	distal DVT	2	Enoxaparin	1
68	femail	28.3039	no	no	no	no	no	no	no	no	no	1	Femoral neck fracture(unstable)	Hemiarthroplasty	86	180	no	5	no	1	Enoxaparin	0
69	femail	15.3502	no	yes	no	no	no	no	no	no	no	2	Intertrochanteric fracture(unstable)	Short intramedullary nail	46	50	no	4	no	6	Edoxaban	5
69	mail	22.913	no	no	yes	yes	no	no	no	no	no	3	Intertrochanteric fracture (stable)	Side plate	53	40	no	0	no	4	Edoxaban	3
69	femail	23.1111	no	no	no	no	no	no	no	no	no	2	Femoral neck fracture(stable)	Side plate	36	20	no	2	no	4	Edoxaban	3
69	femail	24.9108	no	no	no	no	no	no	no	no	no	2	Femoral neck fracture(unstable)	Hemiarthroplasty	90	10	no	2	no	2	Edoxaban	1
69	femail	25.6837	no	no	no	no	no	no	no	yes	no	2	Femoral neck fracture(unstable)	Hemiarthroplasty	93	200	no	2	no	8	Edoxaban	7
69	femail	30.1788	no	no	no	no	no	no	no	no	no	1	Femoral neck fracture(unstable)	Hemiarthroplasty	180	150	no	1	no	6	Edoxaban	5
69	femail	22.9398	yes	no	no	no	no	no	no	yes	no	3	Intertrochanteric fracture (stable)	Side plate	47	10	no	1	no	1	Enoxaparin	0
69	femail	18.7328	no	no	no	no	no	no	yes	no	no	3	Intertrochanteric fracture(unstable)	Short intramedullary nail	90	10	no	3	no	8	no	no
69	femail	23.2	no	no	no	no	no	no	no	no	no	1	Femoral neck fracture(unstable)	Hemiarthroplasty	84	200	no	6	no	8	no	no
70	femail	17.12	no	yes	no	no	no	no	no	no	no	2	Femoral neck fracture(stable)	Side plate	74	40	no	0	distal DVT	4	Edoxaban	3
70	femail	17.313	no	no	no	no	no	no	no	no	no	2	Femoral neck fracture(unstable)	Hemiarthroplasty	81	150	no	0	no	6	Edoxaban	5
70	femail	19.0467	no	no	no	no	no	no	no	no	no	1	Femoral neck fracture(stable)	Hip screw	55	10	no	1	no	7	Edoxaban	6
70	mail	19.9432	yes	no	no	no	no	no	no	no	no	2	Femoral neck fracture(unstable)	Side plate	48	20	no	1	no	4	Edoxaban	3
70	mail	19.9481	no	no	no	no	no	no	no	no	no	2	Femoral neck fracture(unstable)	Hemiarthroplasty	65	200	no	0	no	12	Edoxaban	11
70	femail	20.0008	no	no	no	no	no	no	no	no	no	2	Intertrochanteric fracture(unstable)	Short intramedullary nail	39	50	no	0	distal DVT	7	Edoxaban	6
70	femail	20.2848	yes	no	no	no	no	no	no	no	no	2	Intertrochanteric fracture (stable)	Side plate	52	10	yes	0	no	11	Edoxaban	10
70	mail	23.4375	yes	no	no	no	no	no	no	no	no	2	Intertrochanteric fracture(unstable)	Short intramedullary nail	200	250	yes	0	no	4	Edoxaban	3
70	femail	23.1111	no	no	no	no	no	no	no	no	no	2	Femoral neck fracture(stable)	Hip screw	38	10	no	0	no	2	Enoxaparin	1
70	femail	23.9224	no	no	no	no	no	no	no	no	no	2	Femoral neck fracture(stable)	Hip screw	52	10	no	4	no	2	Enoxaparin	1
70	femail	27.3438	no	no	no	no	no	no	no	yes	no	2	Intertrochanteric fracture (stable)	Side plate	64	70	no	1	distal DVT	1	Enoxaparin	0
70	femail	20.2848	no	no	no	no	no	no	no	no	no	2	Femoral neck fracture(unstable)	Hemiarthroplasty	88	250	no	3	no	7	no	no
71	femail	14.3363	no	yes	no	no	no	no	no	no	no	2	Femoral neck fracture(stable)	Hip screw	45	10	no	0	no	7	Edoxaban	6
71	femail	19.563	no	no	no	no	no	no	no	no	no	1	Femoral neck fracture(stable)	Hip screw	68	20	no	1	no	7	Edoxaban	6
71	femail	19.736	no	no	no	no	no	no	no	no	no	2	Femoral neck fracture(stable)	Side plate	34	10	no	0	no	3	Edoxaban	2
71	femail	20.4518	no	yes	no	no	no	no	no	no	no	3	Intertrochanteric fracture(unstable)	Short intramedullary nail	58	10	yes	1	no	7	Edoxaban	6
71	mail	23.3067	no	no	no	no	no	no	no	no	no	1	Intertrochanteric fracture (stable)	Side plate	36	10	no	0	no	10	Edoxaban	9
71	mail	23.4221	no	yes	no	no	no	no	no	no	no	2	Femoral neck fracture(unstable)	Hemiarthroplasty	138	225	no	4	no	3	Edoxaban	2
71	femail	24.3418	no	no	no	no	no	no	no	no	no	2	Femoral neck fracture(stable)	Hip screw	75	10	no	0	no	14	Edoxaban	13
71	mail	25.7117	no	no	no	no	no	no	no	yes	no	2	Femoral neck fracture(stable)	Hip screw	43	10	no	1	no	2	Edoxaban	1
71	femail	19.4771	no	no	no	no	no	no	yes	no	no	2	Intertrochanteric fracture(unstable)	Short intramedullary nail	51	50	no	0	no	6	no	no
72	femail	17.9418	no	no	no	no	no	no	no	no	no	3	Intertrochanteric fracture(unstable)	Short intramedullary nail	49	30	no	1	no	5	Edoxaban	4
72	femail	19.6283	no	no	yes	no	no	no	no	no	no	3	Femoral neck fracture(unstable)	Hemiarthroplasty	88	320	yes	3	distal DVT	7	Edoxaban	6
72	femail	20	no	yes	no	no	no	no	no	no	no	3	Femoral neck fracture(unstable)	Hemiarthroplasty	101	50	yes	2	no	6	Edoxaban	5
72	femail	20.4082	no	no	no	no	no	no	no	yes	no	2	Femoral neck fracture(stable)	Hip screw	67	10	no	1	no	7	Edoxaban	6
72	mail	22.913	no	no	yes	yes	no	no	no	no	no	3	Intertrochanteric fracture(unstable)	Long intramedullray nail	55	10	yes	0	no	4	Edoxaban	3
72	femail	25.15	no	no	yes	no	no	no	no	yes	no	3	Femoral neck fracture(unstable)	Hemiarthroplasty	119	100	no	4	no	12	Edoxaban	11
72	mail	25.3906	yes	no	no	no	no	no	no	no	no	2	Femoral neck fracture(unstable)	Hemiarthroplasty	84	50	no	1	distal DVT	3	Edoxaban	2
72	mail	16.3265	no	no	no	no	no	no	yes	yes	no	2	Femoral neck fracture(stable)	Hip screw	78	10	yes	1	no	2	Enoxaparin	1
72	femail	18.026	yes	no	no	no	no	no	no	no	no	2	Femoral neck fracture(unstable)	Hemiarthroplasty	87	290	no	2	distal DVT	4	Enoxaparin	3
72	femail	18.4911	no	no	no	no	no	no	no	no	no	2	Intertrochanteric fracture (stable)	Short intramedullary nail	47	20	no	0	no	4	no	no
72	femail	30.8135	no	no	no	no	no	no	no	yes	no	2	Femoral neck fracture(stable)	Hip screw	70	10	no	1	no	10	no	no
73	femail	15.2416	yes	no	no	no	no	no	no	no	no	2	Intertrochanteric fracture (stable)	Side plate	59	50	no	1	no	7	Edoxaban	6
73	femail	18.5529	no	no	no	no	no	no	no	no	yes	3	Femoral neck fracture(unstable)	Hemiarthroplasty	79	10	yes	7	distal DVT	5	Edoxaban	4
73	femail	20.1339	no	no	no	no	no	no	no	no	yes	2	Intertrochanteric fracture (stable)	Short intramedullary nail	39	20	no	2	no	20	Edoxaban	19
73	mail	20.3704	no	no	no	no	no	no	no	no	no	2	Femoral neck fracture(unstable)	Hemiarthroplasty	91	15	no	0	no	6	Edoxaban	5
73	femail	20.55	no	no	no	no	no	no	no	no	no	1	Femoral neck fracture(unstable)	Hemiarthroplasty	98	120	yes	4	no	7	Edoxaban	6
73	femail	23.3056	no	yes	no	no	no	no	no	no	no	2	Femoral neck fracture(unstable)	Hemiarthroplasty	115	150	no	3	no	8	Edoxaban	7
73	femail	23.7954	no	no	no	no	no	no	no	no	no	2	Femoral neck fracture(stable)	Hip screw	47	10	no	3	distal DVT	1	Edoxaban	0
73	femail	20.2837	no	no	no	no	no	no	no	no	no	2	Intertrochanteric fracture (stable)	Side plate	65	10	no	0	no	1	Enoxaparin	0
73	femail	20.9321	no	no	no	no	no	no	no	no	no	2	Femoral neck fracture(unstable)	Hemiarthroplasty	99	100	no	0	no	4	Enoxaparin	3
73	femail	22.8928	no	no	no	no	no	no	no	no	no	2	Femoral neck fracture(stable)	Side plate	63	40	no	3	distal DVT	4	Enoxaparin	3
74	femail	17.3238	no	no	no	no	no	no	yes	no	no	2	Intertrochanteric fracture (stable)	Short intramedullary nail	65	45	yes	3	no	3	Edoxaban	2
74	femail	17.6047	yes	no	no	no	no	no	no	no	no	2	Intertrochanteric fracture(unstable)	Short intramedullary nail	90	50	no	4	no	9	Edoxaban	8
74	femail	19.563	no	no	no	no	no	no	no	no	no	1	Femoral neck fracture(unstable)	Hemiarthroplasty	143	200	no	3	no	10	Edoxaban	9
74	femail	20.8325	no	no	no	no	no	no	no	no	no	2	Femoral neck fracture(unstable)	Hemiarthroplasty	114	100	no	3	distal DVT	7	Edoxaban	6
74	mail	22.151	no	no	no	no	no	no	no	yes	no	2	Femoral neck fracture(stable)	Side plate	73	20	no	2	no	7	Edoxaban	6
74	femail	24.3496	no	no	no	no	no	no	no	no	no	2	Femoral neck fracture(unstable)	Hemiarthroplasty	109	150	no	1	no	1	Edoxaban	0
74	mail	26.3656	yes	no	no	no	no	no	no	no	no	2	Femoral neck fracture(unstable)	Hemiarthroplasty	92	150	no	5	no	7	Edoxaban	6
74	mail	27.1816	yes	no	no	no	no	no	no	no	no	2	Femoral neck fracture(stable)	Hip screw	43	10	no	0	distal DVT	21	Edoxaban	20
74	mail	21.918	no	no	no	no	yes	no	no	no	no	3	Femoral neck fracture(unstable)	Hemiarthroplasty	105	110	no	3	no	4	Enoxaparin	3
74	femail	28.3039	no	no	no	no	no	no	no	no	no	2	Intertrochanteric fracture (stable)	Side plate	79	170	no	0	no	6	Fondaparinux	5
75	femail	15.1065	no	no	no	no	no	no	yes	no	no	3	Intertrochanteric fracture(unstable)	Short intramedullary nail	37	50	yes	1	no	2	Edoxaban	1
75	femail	18.0532	no	no	yes	no	no	no	no	no	no	3	Femoral neck fracture(stable)	Hip screw	37	10	no	4	no	13	Edoxaban	12
75	femail	18.8013	no	no	no	no	no	no	no	no	no	1	Femoral neck fracture(unstable)	Hemiarthroplasty	56	50	no	0	distal DVT	7	Edoxaban	6
75	femail	19.563	no	yes	no	no	no	no	no	no	no	2	Femoral neck fracture(unstable)	Hemiarthroplasty	96	150	no	6	no	7	Edoxaban	6
75	femail	19.9219	no	no	no	no	no	no	no	yes	no	2	Femoral neck fracture(unstable)	Hemiarthroplasty	100	108	no	1	no	14	Edoxaban	13
75	mail	19.9219	no	no	no	yes	no	no	no	no	no	2	Femoral neck fracture(unstable)	Hemiarthroplasty	125	150	no	10	distal DVT	7	Edoxaban	6
75	femail	19.9481	no	no	no	no	no	no	no	no	yes	2	Intertrochanteric fracture (stable)	Short intramedullary nail	36	100	yes	1	distal DVT	10	Edoxaban	9
75	femail	20.4082	yes	yes	no	no	no	no	no	no	no	2	Femoral neck fracture(stable)	Hip screw	67	20	no	1	no	4	Edoxaban	3
75	femail	20.4411	no	no	no	no	no	no	no	no	no	2	Femoral neck fracture(stable)	Side plate	75	10	no	0	no	2	Edoxaban	1
75	mail	21.5139	no	no	no	no	no	no	no	yes	no	3	Femoral neck fracture(unstable)	Hemiarthroplasty	88	100	no	2	distal DVT	7	Edoxaban	6
75	mail	22.4913	no	yes	no	no	no	no	no	no	no	2	Femoral neck fracture(unstable)	Hemiarthroplasty	126	150	no	7	no	4	Edoxaban	3
75	femail	24.8767	no	no	no	yes	no	no	no	no	no	2	Femoral neck fracture(unstable)	Hemiarthroplasty	101	185	no	1	no	7	Enoxaparin	6
75	femail	25.2363	no	no	no	no	no	no	no	no	no	2	Femoral neck fracture(unstable)	Hemiarthroplasty	102	550	no	5	distal DVT	5	Enoxaparin	4
75	femail	13.8787	no	no	no	yes	no	no	no	no	no	2	Intertrochanteric fracture(unstable)	Side plate	64	10	no	4	distal DVT	4	Fondaparinux	3
75	femail	16.7969	yes	no	no	no	no	no	no	no	no	2	Femoral neck fracture(stable)	Hip screw	76	260	yes	0	distal DVT	5	no	no
76	mail	15.2344	no	no	no	yes	no	no	no	no	no	2	Intertrochanteric fracture (stable)	Side plate	59	50	no	0	distal DVT	7	Edoxaban	6
76	femail	15.625	no	no	no	no	no	no	no	no	no	1	Femoral neck fracture(unstable)	Hemiarthroplasty	56	100	no	2	no	2	Edoxaban	1
76	femail	17.3484	no	yes	no	no	no	no	no	no	no	2	Subtrochanteric fracture	Long intramedullray nail	152	100	yes	1	distal DVT	7	Edoxaban	6
76	femail	17.3484	no	yes	no	no	no	no	no	no	no	2	Femoral neck fracture(stable)	Hip screw	26	10	no	4	distal DVT	7	Edoxaban	6
76	femail	18.3143	no	no	no	no	yes	no	no	no	no	2	Intertrochanteric fracture (stable)	Side plate	56	15	yes	0	no	3	Edoxaban	2
76	femail	20	no	yes	yes	no	no	no	no	no	no	2	Intertrochanteric fracture(unstable)	Short intramedullary nail	74	10	no	1	no	7	Edoxaban	6
76	femail	20.4467	no	no	yes	no	no	no	no	no	no	2	Intertrochanteric fracture (stable)	Short intramedullary nail	53	15	no	7	no	5	Edoxaban	4
76	femail	20.5812	no	no	no	no	no	no	no	no	no	2	Femoral neck fracture(stable)	Hip screw	69	50	no	1	no	11	Edoxaban	10
76	femail	20.8247	no	no	no	no	no	no	no	no	no	2	Femoral neck fracture(unstable)	Hemiarthroplasty	57	100	no	9	no	4	Edoxaban	3
76	femail	21.0828	no	no	no	no	no	no	no	no	no	2	Femoral neck fracture(unstable)	Hemiarthroplasty	107	100	no	1	distal DVT	8	Edoxaban	7
76	femail	21.7778	no	no	no	yes	no	yes	no	no	no	3	Femoral neck fracture(stable)	Side plate	51	80	yes	0	no	6	Edoxaban	5
76	femail	21.9388	yes	no	no	no	no	no	no	no	no	2	Intertrochanteric fracture(unstable)	Long intramedullray nail	123	50	yes	3	no	7	Edoxaban	6
76	femail	22.3703	no	yes	no	no	no	no	no	no	no	2	Femoral neck fracture(stable)	Hip screw	40	10	no	4	distal DVT	1	Edoxaban	0
76	femail	22.6368	no	no	no	yes	no	no	no	no	no	2	Femoral neck fracture(unstable)	Hemiarthroplasty	110	80	no	2	no	7	Edoxaban	6
76	femail	22.7694	no	no	no	no	no	no	no	no	no	2	Femoral neck fracture(stable)	Hip screw	31	10	no	1	distal DVT	2	Edoxaban	1
76	mail	25.5937	no	no	no	no	no	no	no	yes	no	2	Intertrochanteric fracture(unstable)	Short intramedullary nail	59	50	no	0	no	7	Edoxaban	6
76	femail	29.8934	no	no	no	no	no	no	yes	no	no	2	Intertrochanteric fracture (stable)	Side plate	47	50	no	1	no	6	Edoxaban	5
76	femail	18.3143	no	no	no	no	no	no	no	no	no	1	Intertrochanteric fracture(unstable)	Short intramedullary nail	51	100	no	0	no	5	Enoxaparin	4
76	femail	22.5215	no	yes	no	no	no	no	no	no	no	2	Femoral neck fracture(unstable)	Side plate	60	100	no	3	no	3	Enoxaparin	2
76	femail	23.1911	no	no	no	no	no	no	no	no	no	2	Femoral neck fracture(unstable)	Hemiarthroplasty	80	320	no	7	no	5	Enoxaparin	4
76	mail	24.2507	yes	no	no	no	no	no	no	no	no	2	Femoral neck fracture(unstable)	Hemiarthroplasty	100	240	no	3	no	2	Enoxaparin	1
76	femail	17.898	no	no	no	no	no	no	no	no	no	2	Femoral neck fracture(unstable)	Hemiarthroplasty	112	50	no	2	no	5	no	no
76	mail	23.5883	no	no	yes	no	no	no	no	yes	no	3	Intertrochanteric fracture (stable)	Short intramedullary nail	42	100	no	0	distal DVT	7	no	no
77	femail	18.26	yes	no	no	no	no	no	no	no	no	2	Femoral neck fracture(unstable)	Hemiarthroplasty	59	10	no	1	no	6	Edoxaban	5
77	mail	19.0311	no	no	no	no	yes	no	no	no	no	3	Intertrochanteric fracture (stable)	Short intramedullary nail	94	50	no	6	no	7	Edoxaban	6
77	mail	19.4097	no	no	no	no	no	no	no	no	no	2	Femoral neck fracture(unstable)	Hemiarthroplasty	116	220	no	4	no	3	Edoxaban	2
77	femail	19.429	no	no	no	no	no	no	no	no	no	1	Femoral neck fracture(stable)	Hip screw	38	10	no	0	no	7	Edoxaban	6
77	femail	19.8286	no	no	no	no	no	no	no	no	no	1	Femoral neck fracture(unstable)	Hemiarthroplasty	96	100	no	1	distal DVT	1	Edoxaban	0
77	mail	20.1601	no	no	no	yes	no	no	no	no	no	2	Femoral neck fracture(unstable)	Hemiarthroplasty	120	200	no	1	distal DVT	7	Edoxaban	6
77	femail	20.2694	yes	no	no	no	no	no	no	no	no	2	Femoral neck fracture(stable)	Hip screw	45	10	no	0	distal DVT	5	Edoxaban	4
77	femail	20.3428	no	yes	no	no	no	no	no	no	no	2	Femoral neck fracture(unstable)	Hemiarthroplasty	104	130	yes	4	distal DVT	7	Edoxaban	6
77	femail	20.44	no	no	no	no	no	no	no	no	no	2	Femoral neck fracture(unstable)	Hemiarthroplasty	61	50	no	1	no	7	Edoxaban	6
77	mail	21.2412	no	no	no	no	no	no	yes	no	no	2	Intertrochanteric fracture(unstable)	Short intramedullary nail	72	130	no	9	no	7	Edoxaban	6
77	femail	21.6362	no	no	no	no	no	yes	no	yes	no	2	Intertrochanteric fracture (stable)	Short intramedullary nail	62	25	no	1	no	2	Edoxaban	1
77	femail	22.0317	no	no	no	no	no	no	yes	no	no	2	Femoral neck fracture(unstable)	Hemiarthroplasty	90	100	no	0	no	8	Edoxaban	7
77	mail	22.2137	no	no	no	no	yes	no	no	no	no	3	Intertrochanteric fracture(unstable)	Long intramedullray nail	62	180	no	0	no	11	Edoxaban	10
77	femail	24.6711	no	no	no	no	no	no	no	no	no	2	Femoral neck fracture(stable)	Hip screw	63	35	no	0	no	9	Edoxaban	8
77	femail	25.1096	no	no	yes	no	no	no	no	no	no	3	Subtrochanteric fracture	Long intramedullray nail	161	100	no	2	no	4	Edoxaban	3
77	femail	29.9376	no	no	no	no	no	no	yes	yes	no	2	Femoral neck fracture(unstable)	Hemiarthroplasty	82	70	no	2	distal DVT	5	Edoxaban	4
77	femail	21.5169	no	no	no	no	no	no	no	no	no	2	Femoral neck fracture(stable)	Hip screw	33	10	no	2	no	5	Enoxaparin	4
77	femail	23.1111	no	no	no	no	no	no	no	yes	no	2	Intertrochanteric fracture(unstable)	Short intramedullary nail	49	20	no	0	distal DVT	3	Enoxaparin	2
77	femail	23.1911	no	no	no	no	no	no	no	no	no	2	Femoral neck fracture(stable)	Side plate	36	20	no	2	no	5	Enoxaparin	4
77	femail	23.3242	no	no	no	no	no	no	no	no	no	2	Intertrochanteric fracture(unstable)	Side plate	88	70	no	4	no	7	Enoxaparin	6
77	mail	14.8729	no	no	yes	no	no	yes	no	yes	no	3	Femoral neck fracture(stable)	Hip screw	64	10	no	5	no	1	no	no
77	femail	25.7778	no	no	no	no	no	yes	no	no	no	3	Femoral neck fracture(unstable)	Hemiarthroplasty	91	178	yes	0	distal DVT	7	no	no
78	mail	16.6603	no	no	no	no	no	no	no	yes	no	2	Femoral neck fracture(stable)	Hip screw	26	10	no	0	no	7	Edoxaban	6
78	femail	16.8475	no	no	no	no	no	no	no	no	no	1	Femoral neck fracture(stable)	Hip screw	39	10	no	0	distal DVT	4	Edoxaban	3
78	femail	18.18	no	no	yes	no	no	no	no	no	no	3	Intertrochanteric fracture(unstable)	Hemiarthroplasty	183	300	yes	1	no	7	Edoxaban	6
78	mail	18.9388	no	no	no	no	no	no	no	no	no	2	Femoral neck fracture(unstable)	Hemiarthroplasty	163	50	no	1	no	6	Edoxaban	5
78	mail	19.0828	no	no	no	no	no	no	no	no	no	2	Intertrochanteric fracture(unstable)	Short intramedullary nail	155	530	yes	1	proximal DVT	11	Edoxaban	10
78	femail	20.0777	no	no	no	no	no	no	no	no	no	2	Femoral neck fracture(stable)	Hip screw	22	10	no	1	no	2	Edoxaban	1
78	mail	20.4144	yes	no	no	no	no	no	yes	no	no	2	Intertrochanteric fracture(unstable)	Long intramedullray nail	87	50	yes	1	no	12	Edoxaban	11
78	femail	22.2222	no	no	no	no	no	no	no	yes	no	2	Femoral neck fracture(stable)	Hip screw	34	10	no	0	no	11	Edoxaban	10
78	femail	22.5215	no	no	no	no	no	no	no	no	no	2	Intertrochanteric fracture(unstable)	Short intramedullary nail	59	100	yes	0	no	6	Edoxaban	5
78	femail	22.9592	no	no	no	no	no	no	yes	no	no	2	Femoral neck fracture(unstable)	Hemiarthroplasty	70	70	no	2	no	8	Edoxaban	7
78	mail	25.2174	yes	no	no	no	no	no	no	no	no	3	Intertrochanteric fracture (stable)	Short intramedullary nail	60	10	no	1	no	14	Edoxaban	13
78	femail	25.5102	no	no	no	no	no	no	no	no	yes	2	Subtrochanteric fracture	Long intramedullray nail	116	150	no	1	distal DVT	6	Edoxaban	5
78	femail	26.8407	no	no	no	no	no	no	no	no	no	2	Intertrochanteric fracture (stable)	Short intramedullary nail	41	10	no	2	no	14	Edoxaban	13
78	femail	18.0938	no	no	no	no	no	no	no	no	no	2	Intertrochanteric fracture (stable)	Side plate	81	10	no	3	distal DVT	1	Enoxaparin	0
78	femail	19.052	no	no	no	no	no	no	no	no	no	2	Intertrochanteric fracture(unstable)	Short intramedullary nail	48	20	yes	0	no	4	Enoxaparin	3
78	femail	20.5442	no	yes	no	no	no	no	no	no	no	2	Intertrochanteric fracture (stable)	Side plate	72	30	no	0	no	3	Enoxaparin	2
78	femail	20	no	yes	no	no	no	no	no	no	no	2	Intertrochanteric fracture(unstable)	Short intramedullary nail	77	100	no	4	no	6	Fondaparinux	5
78	femail	19.2901	no	no	no	no	no	no	no	no	no	2	Femoral neck fracture(unstable)	Hemiarthroplasty	129	75	no	3	no	6	no	no
78	mail	20.4491	no	no	no	no	no	no	yes	no	no	2	Intertrochanteric fracture (stable)	Short intramedullary nail	60	100	no	6	no	6	no	no
79	femail	14.1994	no	no	no	yes	no	no	no	no	no	3	Femoral neck fracture(unstable)	Hemiarthroplasty	88	150	yes	1	distal DVT	7	Edoxaban	6
79	mail	16.0037	yes	yes	no	no	no	no	no	no	no	2	Femoral neck fracture(unstable)	Hemiarthroplasty	71	10	yes	2	no	7	Edoxaban	6
79	femail	16.6667	no	no	no	no	no	no	no	no	no	2	Femoral neck fracture(unstable)	Hemiarthroplasty	65	110	yes	1	no	2	Edoxaban	1
79	femail	17.0874	no	no	no	no	no	no	no	no	no	2	Subtrochanteric fracture	Long intramedullray nail	65	10	yes	1	distal DVT	3	Edoxaban	2
79	mail	17.4413	no	no	yes	no	no	no	no	no	no	3	Femoral neck fracture(unstable)	Hemiarthroplasty	87	45	no	9	no	7	Edoxaban	6
79	mail	18.3768	no	no	no	no	no	no	no	no	no	2	Intertrochanteric fracture (stable)	Short intramedullary nail	32	10	no	1	no	7	Edoxaban	6
79	femail	18.5108	no	yes	no	no	no	no	no	no	no	2	Intertrochanteric fracture(unstable)	Short intramedullary nail	57	10	yes	0	no	2	Edoxaban	1
79	femail	18.75	no	no	no	no	no	no	no	no	no	2	Femoral neck fracture(stable)	Hip screw	31	10	no	7	no	3	Edoxaban	2
79	femail	19.5556	no	no	no	no	no	no	no	no	no	2	Intertrochanteric fracture(unstable)	Short intramedullary nail	88	100	yes	1	proximal DVT	8	Edoxaban	7
79	femail	20.4082	no	no	no	yes	no	no	no	no	no	2	Intertrochanteric fracture(unstable)	Short intramedullary nail	99	30	yes	3	distal DVT	4	Edoxaban	3
79	femail	20.54	no	no	no	no	no	no	yes	no	no	2	Femoral neck fracture(unstable)	Hip screw	31	10	no	2	no	8	Edoxaban	7
79	femail	20.81	no	yes	no	no	no	no	no	no	no	2	Femoral neck fracture(unstable)	Hemiarthroplasty	74	100	no	0	distal DVT	6	Edoxaban	5
79	femail	20.83	no	no	no	no	no	no	no	no	no	2	Intertrochanteric fracture(unstable)	Short intramedullary nail	62	50	yes	0	distal DVT	8	Edoxaban	7
79	mail	21.1109	no	yes	no	no	no	no	no	no	no	1	Femoral neck fracture(stable)	Hip screw	38	10	no	3	no	8	Edoxaban	7
79	mail	21.3039	no	yes	no	no	no	no	no	no	no	3	Intertrochanteric fracture (stable)	Short intramedullary nail	34	10	no	1	no	5	Edoxaban	4
79	mail	21.9532	no	no	yes	yes	no	no	yes	no	no	3	Femoral neck fracture(unstable)	Hemiarthroplasty	136	50	no	12	no	5	Edoxaban	4
79	femail	22.01	no	yes	yes	no	no	no	no	no	no	3	Intertrochanteric fracture(unstable)	Short intramedullary nail	69	100	yes	0	no	6	Edoxaban	5
79	mail	23.939	no	no	no	yes	no	no	no	yes	no	2	Femoral neck fracture(stable)	Hip screw	66	10	no	0	no	1	Edoxaban	0
79	femail	24.77	no	no	no	no	no	no	no	no	no	2	Femoral neck fracture(unstable)	Hemiarthroplasty	126	50	no	3	distal DVT	9	Edoxaban	8
79	femail	24.8889	no	no	no	yes	no	no	no	no	no	2	Femoral neck fracture(stable)	Side plate	43	10	no	1	distal DVT	6	Edoxaban	5
79	mail	25.0995	no	no	no	no	no	no	no	yes	no	2	Femoral neck fracture(stable)	Hip screw	28	10	no	1	no	1	Edoxaban	0
79	mail	25.6489	no	no	no	no	no	no	no	yes	no	1	Femoral neck fracture(stable)	Hip screw	30	10	no	10	no	3	Edoxaban	2
79	mail	26.6449	yes	no	yes	no	no	no	no	no	no	3	Intertrochanteric fracture (stable)	Side plate	98	100	no	0	no	14	Edoxaban	13
79	mail	26.9896	no	no	no	no	no	no	no	no	no	2	Femoral neck fracture(unstable)	Hemiarthroplasty	106	200	no	2	no	12	Edoxaban	11
79	femail	27.0552	no	no	yes	no	no	no	no	no	no	2	Femoral neck fracture(unstable)	Hemiarthroplasty	141	140	no	2	no	2	Edoxaban	1
79	femail	28.0689	no	no	no	no	no	no	no	yes	no	2	Intertrochanteric fracture (stable)	Long intramedullray nail	73	35	no	2	no	6	Edoxaban	5
79	femail	28.5075	no	no	no	no	no	no	no	no	no	2	Femoral neck fracture(unstable)	Hemiarthroplasty	95	70	no	1	distal DVT	5	Edoxaban	4
79	femail	29.8934	no	no	no	no	no	no	no	no	no	2	Intertrochanteric fracture (stable)	Short intramedullary nail	54	10	no	1	no	6	Edoxaban	5
79	femail	13.1492	no	no	yes	no	no	no	no	no	no	3	Femoral neck fracture(stable)	Hip screw	36	10	no	2	no	4	Enoxaparin	3
79	femail	18.3785	no	no	no	no	no	no	no	no	no	2	Femoral neck fracture(stable)	Hip screw	31	10	no	0	distal DVT	4	Enoxaparin	3
79	femail	21.4031	no	no	no	no	no	no	no	yes	no	2	Femoral neck fracture(stable)	Hip screw	35	10	no	7	no	1	Enoxaparin	0
79	femail	22.3478	no	no	no	no	no	no	no	no	no	2	Femoral neck fracture(unstable)	Hemiarthroplasty	106	155	no	1	no	6	Enoxaparin	5
79	femail	24.7945	no	no	no	no	no	no	no	no	no	2	Femoral neck fracture(unstable)	Hemiarthroplasty	98	285	no	2	distal DVT	6	Fondaparinux	5
79	femail	18.2563	no	no	no	no	no	no	no	no	no	2	Intertrochanteric fracture(unstable)	Short intramedullary nail	70	50	no	1	distal DVT	2	no	no
79	mail	19.5556	no	yes	no	no	yes	no	no	no	no	2	Femoral neck fracture(unstable)	Hemiarthroplasty	105	100	yes	3	no	2	no	no
79	mail	19.9792	no	yes	no	no	yes	no	no	no	no	2	Intertrochanteric fracture (stable)	Long intramedullray nail	66	30	no	0	no	7	no	no
79	femail	21.2444	no	no	yes	no	no	no	no	no	no	3	Intertrochanteric fracture(unstable)	Short intramedullary nail	90	205	yes	7	no	2	no	no
79	femail	22.89	no	no	no	no	no	no	no	no	no	2	Femoral neck fracture(unstable)	Hemiarthroplasty	64	250	no	2	distal DVT	11	no	no
79	femail	23.5556	no	no	no	no	no	no	no	yes	no	2	Intertrochanteric fracture(unstable)	Long intramedullray nail	58	150	no	0	distal DVT	6	no	no
80	mail	14.8438	no	no	no	no	no	no	no	no	no	3	Intertrochanteric fracture (stable)	Side plate	65	5	no	5	no	7	Edoxaban	6
80	femail	15.9144	no	no	yes	no	no	no	no	no	no	2	Femoral neck fracture(unstable)	Hemiarthroplasty	104	70	no	7	no	3	Edoxaban	2
80	femail	16.4175	yes	no	no	no	no	no	no	no	no	2	Femoral neck fracture(unstable)	Hemiarthroplasty	94	50	no	5	no	7	Edoxaban	6
80	femail	18.662	no	no	no	no	no	yes	no	no	no	3	Femoral neck fracture(unstable)	Hemiarthroplasty	89	100	no	0	no	8	Edoxaban	7
80	femail	18.7846	no	no	no	no	no	no	no	no	no	2	Intertrochanteric fracture (stable)	Short intramedullary nail	88	200	yes	6	distal DVT	2	Edoxaban	1
80	femail	19.2234	no	no	no	no	no	no	yes	yes	no	3	Femoral neck fracture(stable)	Hip screw	28	10	no	0	distal DVT	8	Edoxaban	7
80	femail	20.3125	no	no	yes	no	no	no	no	no	no	2	Femoral neck fracture(unstable)	Hemiarthroplasty	87	50	no	1	no	13	Edoxaban	12
80	mail	21.4268	no	no	yes	no	no	no	no	no	no	3	Intertrochanteric fracture (stable)	Short intramedullary nail	47	10	no	1	no	6	Edoxaban	5
80	femail	22.3674	no	no	yes	no	no	no	no	no	no	2	Femoral neck fracture(unstable)	Hemiarthroplasty	111	50	no	3	distal DVT	7	Edoxaban	6
80	femail	23.4375	no	yes	no	no	no	no	no	no	no	2	Intertrochanteric fracture (stable)	Short intramedullary nail	62	10	no	1	no	5	Edoxaban	4
80	femail	22.1228	yes	yes	no	no	no	no	no	no	no	3	Intertrochanteric fracture(unstable)	Short intramedullary nail	67	100	yes	1	no	4	Enoxaparin	3
80	femail	22.6409	no	no	no	no	no	no	no	yes	no	2	Femoral neck fracture(unstable)	Hemiarthroplasty	73	50	no	0	no	8	Enoxaparin	7
80	femail	28.8287	no	no	no	no	no	no	yes	no	no	2	Femoral neck fracture(unstable)	Hemiarthroplasty	93	257	no	1	no	4	Enoxaparin	3
80	femail	20.9275	no	no	no	no	no	no	no	no	no	2	Intertrochanteric fracture (stable)	Short intramedullary nail	43	10	no	2	no	4	Fondaparinux	3
80	femail	13.6048	no	no	no	no	yes	no	yes	no	no	3	Femoral neck fracture(unstable)	Hemiarthroplasty	124	10	no	5	no	5	no	no
80	femail	16.0195	no	no	no	no	yes	no	no	no	no	3	Intertrochanteric fracture (stable)	Side plate	55	20	no	5	distal DVT	2	no	no
80	femail	22.6409	no	no	no	no	no	no	no	no	no	2	Subtrochanteric fracture	Long intramedullray nail	100	170	yes	1	no	2	no	no
80	femail	25.3333	no	no	no	no	no	no	no	no	no	2	Femoral neck fracture(unstable)	Hemiarthroplasty	101	120	no	8	no	3	no	no
81	mail	13.4637	yes	yes	no	no	no	no	no	no	no	3	Femoral neck fracture(unstable)	Hemiarthroplasty	86	200	yes	2	no	9	Edoxaban	8
81	femail	14.9415	no	no	yes	no	no	no	no	no	no	2	Femoral neck fracture(unstable)	Hemiarthroplasty	76	150	yes	3	no	10	Edoxaban	9
81	femail	16.5517	no	no	no	no	no	no	no	no	no	2	Femoral neck fracture(unstable)	Hemiarthroplasty	63	10	no	2	distal DVT	11	Edoxaban	10
81	femail	16.6493	no	no	no	no	no	no	no	no	no	1	Intertrochanteric fracture(unstable)	Short intramedullary nail	55	10	no	3	distal DVT	7	Edoxaban	6
81	femail	16.6542	yes	no	no	yes	no	no	no	no	no	2	Intertrochanteric fracture(unstable)	Short intramedullary nail	52	30	yes	1	no	6	Edoxaban	5
81	femail	16.8889	no	yes	no	no	no	no	no	yes	no	2	Femoral neck fracture(stable)	Hip screw	54	10	no	1	distal DVT	1	Edoxaban	0
81	mail	17.5781	no	no	no	yes	no	no	no	yes	no	2	Intertrochanteric fracture (stable)	Short intramedullary nail	65	200	yes	1	no	20	Edoxaban	19
81	mail	17.9282	no	no	no	no	no	no	no	no	no	2	Femoral neck fracture(unstable)	Side plate	48	20	no	1	no	4	Edoxaban	3
81	femail	18.2222	no	no	no	no	no	no	no	no	no	1	Femoral neck fracture(unstable)	Hemiarthroplasty	84	100	yes	0	distal DVT	4	Edoxaban	3
81	femail	18.4911	no	yes	no	no	no	no	no	no	no	2	Femoral neck fracture(stable)	Hip screw	36	10	no	1	no	3	Edoxaban	2
81	femail	18.5354	no	no	no	no	no	no	yes	no	no	2	Femoral neck fracture(unstable)	Hemiarthroplasty	81	100	no	1	no	4	Edoxaban	3
81	femail	18.6115	yes	yes	no	no	yes	no	no	no	no	3	Intertrochanteric fracture(unstable)	Short intramedullary nail	59	20	no	1	no	8	Edoxaban	7
81	femail	18.8271	no	no	no	no	no	no	no	no	no	2	Intertrochanteric fracture (stable)	Side plate	47	10	no	1	no	2	Edoxaban	1
81	femail	19.3333	no	yes	no	no	no	no	no	no	no	3	Femoral neck fracture(unstable)	Hemiarthroplasty	106	100	no	2	no	7	Edoxaban	6
81	femail	19.4921	yes	yes	no	no	no	no	no	no	no	2	Femoral neck fracture(stable)	Hip screw	37	10	no	1	no	4	Edoxaban	3
81	femail	19.5609	no	no	no	no	no	no	no	no	no	2	Femoral neck fracture(stable)	Hip screw	32	10	no	0	no	3	Edoxaban	2
81	femail	19.5801	no	yes	no	no	no	no	no	no	no	3	Intertrochanteric fracture(unstable)	Short intramedullary nail	94	100	yes	3	no	4	Edoxaban	3
81	femail	20.4518	no	no	no	no	no	no	no	no	no	2	Intertrochanteric fracture (stable)	Short intramedullary nail	44	50	no	1	distal DVT	5	Edoxaban	4
81	mail	20.5442	no	no	no	no	no	no	yes	no	no	2	Femoral neck fracture(unstable)	Hemiarthroplasty	123	450	yes	4	no	1	Edoxaban	0
81	femail	21.6413	no	yes	no	no	yes	no	no	yes	no	2	Intertrochanteric fracture(unstable)	Short intramedullary nail	69	100	no	2	no	4	Edoxaban	3
81	femail	21.98	no	yes	no	no	no	no	no	no	no	2	Intertrochanteric fracture (stable)	Side plate	98	10	no	3	no	7	Edoxaban	6
81	femail	22.213	no	no	no	no	no	no	no	no	yes	2	Femoral neck fracture(unstable)	Hemiarthroplasty	94	100	no	1	distal DVT	2	Edoxaban	1
81	femail	22.9592	no	no	no	no	no	no	no	yes	no	2	Intertrochanteric fracture(unstable)	Short intramedullary nail	61	30	no	1	distal DVT	3	Edoxaban	2
81	femail	23.9425	no	no	no	no	no	no	no	no	no	2	Intertrochanteric fracture(unstable)	Short intramedullary nail	49	50	no	1	no	4	Edoxaban	3
81	femail	24.7358	yes	no	no	no	no	no	no	no	no	2	Femoral neck fracture(stable)	Side plate	81	75	no	1	distal DVT	7	Edoxaban	6
81	mail	24.8358	no	no	no	yes	no	no	no	no	no	3	Femoral neck fracture(unstable)	Hemiarthroplasty	78	10	no	3	no	6	Edoxaban	5
81	femail	27.2223	no	no	no	no	no	no	yes	no	no	2	Intertrochanteric fracture (stable)	Side plate	44	20	no	0	proximal DVT	2	Edoxaban	1
81	femail	31.8058	yes	yes	no	no	no	no	no	no	no	3	Intertrochanteric fracture(unstable)	Long intramedullray nail	79	60	no	0	no	11	Edoxaban	10
81	mail	19.2894	no	no	no	no	yes	no	no	no	no	2	Intertrochanteric fracture(unstable)	Short intramedullary nail	86	20	no	4	no	5	Enoxaparin	4
81	femail	24.4898	no	yes	no	no	no	no	no	yes	no	2	Intertrochanteric fracture(unstable)	Short intramedullary nail	89	110	no	1	no	5	Enoxaparin	4
81	femail	18.5529	yes	no	no	no	no	no	no	no	no	3	Intertrochanteric fracture(unstable)	Long intramedullray nail	62	150	yes	0	distal DVT	7	no	no
81	femail	21.4222	no	no	no	no	no	no	yes	no	no	2	Intertrochanteric fracture(unstable)	Short intramedullary nail	50	10	yes	1	no	9	no	no
81	femail	23.6295	no	no	no	no	no	no	no	no	no	2	Intertrochanteric fracture (stable)	Short intramedullary nail	69	40	no	2	no	5	no	no
81	femail	24.898	no	no	no	no	no	no	no	no	no	2	Intertrochanteric fracture (stable)	Side plate	56	75	no	0	distal DVT	5	no	no
82	femail	15.7646	yes	yes	no	no	no	no	no	no	no	2	Intertrochanteric fracture (stable)	Side plate	77	10	no	0	no	10	Edoxaban	9
82	femail	16.724	no	no	no	no	no	no	no	no	no	2	Femoral neck fracture(stable)	Hip screw	59	10	no	1	no	4	Edoxaban	3
82	femail	17.3333	no	no	no	yes	no	no	no	no	no	2	Femoral neck fracture(stable)	Hip screw	41	10	yes	0	distal DVT	7	Edoxaban	6
82	mail	18.2098	no	no	no	no	no	no	yes	no	no	3	Femoral neck fracture(unstable)	Hemiarthroplasty	100	300	no	2	distal DVT	7	Edoxaban	6
82	femail	18.2563	no	no	no	no	no	no	no	no	yes	3	Intertrochanteric fracture(unstable)	Long intramedullray nail	90	50	yes	2	no	3	Edoxaban	2
82	mail	18.4265	no	no	no	no	no	no	no	no	no	2	Intertrochanteric fracture (stable)	Side plate	91	100	no	0	no	4	Edoxaban	3
82	femail	18.662	no	no	no	no	no	no	no	no	no	2	Femoral neck fracture(stable)	Hip screw	54	10	no	2	no	8	Edoxaban	7
82	femail	19.55	yes	no	no	no	no	no	no	no	no	3	Femoral neck fracture(stable)	Hip screw	33	10	no	5	no	7	Edoxaban	6
82	mail	21.0009	no	no	no	no	no	no	yes	no	no	3	Intertrochanteric fracture (stable)	Side plate	60	30	no	3	distal DVT	1	Edoxaban	0
82	femail	21.1	yes	no	no	no	no	no	no	no	no	2	Femoral neck fracture(unstable)	Hemiarthroplasty	88	250	no	4	proximal DVT	7	Edoxaban	6
82	femail	22.5183	no	no	no	no	no	no	no	no	no	2	Subtrochanteric fracture	Long intramedullray nail	88	10	no	0	no	2	Edoxaban	1
82	femail	23.1111	no	no	no	no	no	no	no	no	no	2	Femoral neck fracture(unstable)	Hemiarthroplasty	86	120	no	1	distal DVT	5	Edoxaban	4
82	femail	23.8054	no	no	no	no	no	no	yes	no	no	2	Femoral neck fracture(unstable)	Hemiarthroplasty	114	100	no	2	distal DVT	5	Edoxaban	4
82	mail	24.0346	no	no	no	no	no	no	no	no	no	3	Intertrochanteric fracture(unstable)	Short intramedullary nail	58	10	no	7	distal DVT	4	Edoxaban	3
82	femail	24.4511	no	no	no	no	no	no	no	no	no	2	Femoral neck fracture(stable)	Hip screw	37	10	no	0	distal DVT	3	Edoxaban	2
82	femail	24.4957	no	no	no	no	no	no	no	no	no	2	Femoral neck fracture(unstable)	Hemiarthroplasty	130	150	no	3	no	10	Edoxaban	9
82	mail	24.8016	yes	yes	no	no	no	no	no	no	no	2	Intertrochanteric fracture(unstable)	Long intramedullray nail	67	100	yes	1	no	6	Edoxaban	5
82	femail	25.6745	no	no	no	no	no	no	no	no	no	2	Femoral neck fracture(unstable)	Hemiarthroplasty	106	100	no	0	no	7	Edoxaban	6
82	femail	27.0552	no	no	yes	no	no	no	no	no	no	3	Femoral neck fracture(unstable)	Hemiarthroplasty	76	50	yes	1	no	6	Edoxaban	5
82	femail	27.0727	no	no	no	no	no	no	no	no	no	2	Femoral neck fracture(stable)	Hip screw	50	10	no	0	no	1	Edoxaban	0
82	femail	13.3399	no	no	no	no	no	no	yes	no	no	3	Subtrochanteric fracture	Long intramedullray nail	117	100	no	1	no	4	Enoxaparin	3
82	femail	15.019	no	yes	no	no	no	no	no	no	no	2	Intertrochanteric fracture (stable)	Side plate	69	40	no	2	no	1	Enoxaparin	0
82	femail	15.8059	no	no	no	no	no	no	yes	no	no	2	Femoral neck fracture(unstable)	Hemiarthroplasty	95	130	no	3	distal DVT	5	Enoxaparin	4
82	femail	16.4444	no	no	no	no	no	no	no	no	no	2	Intertrochanteric fracture(unstable)	Short intramedullary nail	63	50	yes	1	no	1	Enoxaparin	0
82	femail	21.4031	no	no	no	no	no	no	no	no	no	2	Intertrochanteric fracture(unstable)	Short intramedullary nail	84	20	no	1	distal DVT	3	Enoxaparin	2
82	femail	22.2016	no	no	no	no	no	no	no	no	no	2	Femoral neck fracture(unstable)	Hemiarthroplasty	100	250	yes	1	no	4	Enoxaparin	3
82	femail	24.3496	no	no	no	yes	no	no	no	yes	no	2	Femoral neck fracture(unstable)	Hemiarthroplasty	110	250	yes	0	no	7	Enoxaparin	6
82	femail	26.0375	no	no	no	no	no	no	no	no	no	1	Femoral neck fracture(stable)	Hip screw	53	10	no	0	distal DVT	4	Enoxaparin	3
82	femail	17.7778	no	no	no	no	yes	no	no	no	no	3	Intertrochanteric fracture(unstable)	Short intramedullary nail	100	150	yes	6	no	8	Fondaparinux	7
82	femail	18.6478	no	no	no	no	no	no	no	no	yes	3	Intertrochanteric fracture(unstable)	Long intramedullray nail	52	35	no	1	no	6	no	no
82	femail	18.9619	yes	no	no	no	no	no	no	no	no	2	Femoral neck fracture(unstable)	Hemiarthroplasty	118	100	yes	8	distal DVT	4	no	no
82	mail	19.0039	no	no	yes	no	no	no	yes	yes	no	2	Intertrochanteric fracture (stable)	Side plate	96	10	no	12	no	6	no	no
82	femail	20.8117	no	no	no	yes	no	no	no	no	no	2	Intertrochanteric fracture(unstable)	Short intramedullary nail	70	50	yes	0	distal DVT	5	no	no
83	femail	15.2714	no	no	no	no	no	no	yes	no	no	2	Intertrochanteric fracture(unstable)	Short intramedullary nail	48	10	no	2	no	4	Edoxaban	3
83	mail	16.6016	no	yes	no	no	no	no	no	yes	no	2	Femoral neck fracture(unstable)	Hemiarthroplasty	99	50	no	4	proximal DVT	3	Edoxaban	2
83	femail	17.1225	no	no	no	no	no	no	no	no	no	2	Femoral neck fracture(unstable)	Hemiarthroplasty	107	100	no	2	no	1	Edoxaban	0
83	femail	17.7778	no	no	no	no	no	no	no	yes	no	3	Intertrochanteric fracture(unstable)	Long intramedullray nail	57	100	yes	4	distal DVT	7	Edoxaban	6
83	femail	18.0737	no	no	no	no	no	no	no	no	no	2	Intertrochanteric fracture (stable)	Short intramedullary nail	85	55	no	1	distal DVT	20	Edoxaban	19
83	femail	19.5312	no	no	no	no	no	no	no	no	no	2	Intertrochanteric fracture(unstable)	Short intramedullary nail	41	50	no	2	no	4	Edoxaban	3
83	mail	19.8437	no	no	no	yes	no	no	no	no	no	2	Femoral neck fracture(unstable)	Hemiarthroplasty	110	100	yes	4	no	3	Edoxaban	2
83	femail	20.5457	no	no	no	no	no	no	no	yes	no	2	Femoral neck fracture(unstable)	Hemiarthroplasty	58	50	no	0	distal DVT	6	Edoxaban	5
83	femail	20.8292	no	yes	no	no	no	no	no	no	no	2	Intertrochanteric fracture (stable)	Side plate	50	10	no	1	no	14	Edoxaban	13
83	femail	21.0007	no	no	yes	no	no	no	no	no	no	3	Intertrochanteric fracture(unstable)	Short intramedullary nail	67	10	yes	5	no	1	Edoxaban	0
83	femail	21.468	no	yes	yes	no	no	no	no	no	no	3	Intertrochanteric fracture(unstable)	Short intramedullary nail	74	20	yes	1	distal DVT	3	Edoxaban	2
83	femail	23.3056	no	no	no	no	no	no	no	no	no	3	Femoral neck fracture(unstable)	Hemiarthroplasty	56	100	no	3	no	6	Edoxaban	5
83	femail	23.4952	yes	no	no	yes	no	no	no	no	no	3	Intertrochanteric fracture(unstable)	Short intramedullary nail	83	50	no	0	no	11	Edoxaban	10
83	femail	23.7812	no	no	no	no	no	no	no	yes	no	2	Femoral neck fracture(stable)	Hip screw	34	10	no	0	no	7	Edoxaban	6
83	femail	24.4873	yes	no	no	yes	no	no	no	no	no	2	Femoral neck fracture(stable)	Hip screw	64	10	no	2	no	6	Edoxaban	5
83	femail	24.9401	no	no	no	yes	no	no	no	no	no	2	Intertrochanteric fracture(unstable)	Short intramedullary nail	75	100	yes	3	no	2	Edoxaban	1
83	femail	24.9989	no	no	no	no	no	no	no	no	no	2	Femoral neck fracture(stable)	Hip screw	32	10	no	0	no	3	Edoxaban	2
83	femail	25.5102	no	no	no	no	no	no	no	no	no	2	Intertrochanteric fracture(unstable)	Short intramedullary nail	69	10	no	0	no	7	Edoxaban	6
83	femail	26.1593	no	no	no	no	no	no	no	no	no	2	Femoral neck fracture(unstable)	Hemiarthroplasty	128	200	no	8	distal DVT	2	Edoxaban	1
83	femail	27.2392	no	no	no	no	no	no	no	no	no	1	Femoral neck fracture(unstable)	Hemiarthroplasty	76	130	no	6	distal DVT	6	Edoxaban	5
83	femail	33.1556	no	no	no	no	no	no	no	yes	no	1	Femoral neck fracture(unstable)	Hemiarthroplasty	129	200	no	0	no	8	Edoxaban	7
83	mail	16.5289	no	no	no	no	no	no	yes	yes	no	2	Intertrochanteric fracture (stable)	Side plate	73	20	no	1	no	7	Enoxaparin	6
83	femail	19.6311	no	no	no	no	no	no	no	yes	no	2	Intertrochanteric fracture (stable)	Side plate	88	320	yes	0	no	3	Enoxaparin	2
83	mail	19.7239	no	no	no	yes	no	no	no	no	no	2	Intertrochanteric fracture (stable)	Short intramedullary nail	35	50	yes	1	no	5	Enoxaparin	4
83	mail	20.0773	no	no	yes	yes	no	no	no	no	no	3	Femoral neck fracture(unstable)	Hemiarthroplasty	156	50	no	4	no	10	Enoxaparin	9
83	femail	20.9321	no	no	no	no	no	no	yes	no	no	2	Femoral neck fracture(unstable)	Hemiarthroplasty	119	430	yes	4	no	6	Enoxaparin	5
83	femail	21.4573	no	no	no	no	no	no	no	no	no	2	Intertrochanteric fracture (stable)	Side plate	80	50	no	0	no	4	Enoxaparin	3
83	femail	21.5921	no	no	yes	no	no	no	no	no	no	2	Intertrochanteric fracture(unstable)	Short intramedullary nail	59	10	no	4	no	1	Enoxaparin	0
83	mail	22.0604	no	no	no	no	no	no	no	no	no	2	Intertrochanteric fracture(unstable)	Short intramedullary nail	63	50	no	0	no	1	Enoxaparin	0
83	femail	23.3244	no	yes	no	no	no	no	no	no	no	2	Intertrochanteric fracture(unstable)	Side plate	44	10	no	1	distal DVT	2	Enoxaparin	1
83	femail	25.3906	no	no	no	no	no	no	no	no	no	2	Femoral neck fracture(unstable)	Hemiarthroplasty	107	107	no	4	distal DVT	4	Enoxaparin	3
83	femail	15.9639	no	no	no	no	no	no	no	no	yes	2	Femoral neck fracture(unstable)	Hemiarthroplasty	76	150	yes	10	proximal DVT	8	Fondaparinux	7
83	femail	19.4921	no	no	yes	no	no	no	no	no	no	3	Femoral neck fracture(unstable)	Hemiarthroplasty	92	100	yes	4	distal DVT	4	Fondaparinux	3
83	femail	12.7187	no	no	no	yes	no	no	no	no	no	4	Intertrochanteric fracture(unstable)	Short intramedullary nail	47	10	no	1	no	3	no	no
83	femail	14.7161	yes	no	no	yes	no	no	no	no	no	3	Femoral neck fracture(stable)	Hip screw	33	10	no	3	no	3	no	no
83	femail	16.4354	no	no	yes	no	no	no	no	no	no	2	Intertrochanteric fracture(unstable)	Short intramedullary nail	76	45	yes	10	distal DVT	6	no	no
83	femail	18.5204	no	no	no	yes	no	no	no	no	no	3	Femoral neck fracture(unstable)	Hemiarthroplasty	102	100	no	14	no	7	no	no
83	femail	25.6312	no	yes	no	no	no	no	no	no	no	2	Intertrochanteric fracture(unstable)	Short intramedullary nail	63	330	yes	1	distal DVT	8	no	no
83	femail	27.3699	no	no	yes	no	no	no	yes	no	no	3	Intertrochanteric fracture(unstable)	Short intramedullary nail	63	10	no	0	no	2	no	no
84	femail	15.2344	no	no	no	no	no	no	no	no	no	3	Femoral neck fracture(unstable)	Hemiarthroplasty	74	50	no	2	no	3	Edoxaban	2
84	mail	15.3061	no	no	no	no	no	no	no	no	no	2	Intertrochanteric fracture(unstable)	Short intramedullary nail	65	10	no	0	no	7	Edoxaban	6
84	femail	15.9505	no	yes	no	no	no	no	no	no	no	2	Intertrochanteric fracture(unstable)	Short intramedullary nail	42	10	yes	1	no	7	Edoxaban	6
84	femail	15.9788	no	yes	no	no	no	no	no	no	no	2	Intertrochanteric fracture (stable)	Side plate	75	50	no	20	distal DVT	7	Edoxaban	6
84	femail	16.6468	no	no	yes	no	no	no	no	no	yes	3	Femoral neck fracture(unstable)	Hemiarthroplasty	62	150	yes	0	distal DVT	7	Edoxaban	6
84	femail	17.4078	no	yes	yes	no	no	no	no	no	no	3	Intertrochanteric fracture(unstable)	Long intramedullray nail	59	10	yes	0	no	9	Edoxaban	8
84	femail	18.32	no	no	no	yes	no	no	no	no	no	2	Intertrochanteric fracture(unstable)	Long intramedullray nail	88	50	yes	3	proximal DVT	7	Edoxaban	6
84	femail	18.7305	yes	no	no	no	no	no	no	no	no	3	Femoral neck fracture(stable)	Hip screw	36	10	no	0	distal DVT	15	Edoxaban	14
84	femail	18.75	no	yes	no	yes	no	no	no	no	no	2	Femoral neck fracture(stable)	Hip screw	30	10	no	8	no	7	Edoxaban	6
84	mail	20.5693	no	no	no	no	no	no	no	no	no	1	Intertrochanteric fracture(unstable)	Short intramedullary nail	54	50	no	1	no	8	Edoxaban	7
84	femail	20.6308	no	no	no	no	no	no	yes	no	no	1	Femoral neck fracture(stable)	Hip screw	22	10	no	0	no	11	Edoxaban	10
84	femail	20.9572	no	yes	no	no	no	no	no	no	no	2	Femoral neck fracture(unstable)	Hemiarthroplasty	142	65	no	6	distal DVT	1	Edoxaban	0
84	femail	21.4844	no	no	no	no	no	no	no	no	no	2	Femoral neck fracture(stable)	Hip screw	22	10	no	1	no	5	Edoxaban	4
84	mail	21.8724	no	no	no	no	no	no	yes	no	no	2	Femoral neck fracture(unstable)	Hemiarthroplasty	109	200	yes	4	no	7	Edoxaban	6
84	femail	22.2222	no	yes	no	no	no	no	no	no	no	3	Intertrochanteric fracture (stable)	Side plate	64	10	yes	35	no	14	Edoxaban	13
84	mail	22.2222	no	yes	no	no	no	no	no	yes	no	2	Intertrochanteric fracture (stable)	Side plate	68	400	no	4	no	6	Edoxaban	5
84	mail	22.2222	no	no	no	no	no	no	no	yes	no	2	Intertrochanteric fracture (stable)	Side plate	68	400	no	4	no	6	Edoxaban	5
84	mail	23.0518	no	no	yes	no	no	no	no	no	no	2	Intertrochanteric fracture (stable)	Side plate	68	50	no	3	distal DVT	5	Edoxaban	4
84	femail	24.6914	no	no	no	no	no	no	no	no	no	3	Intertrochanteric fracture(unstable)	Short intramedullary nail	60	100	yes	1	distal DVT	7	Edoxaban	6
84	femail	26.4792	no	no	no	no	no	no	yes	no	no	2	Femoral neck fracture(unstable)	Hemiarthroplasty	73	230	no	0	no	7	Edoxaban	6
84	femail	26.6389	no	no	no	no	no	no	no	yes	no	2	Femoral neck fracture(unstable)	Hemiarthroplasty	119	100	no	3	distal DVT	7	Edoxaban	6
84	femail	26.8728	no	no	yes	no	no	no	no	yes	no	2	Femoral neck fracture(stable)	Hip screw	33	20	no	0	no	6	Edoxaban	5
84	femail	27.0552	no	no	no	yes	no	no	no	no	no	3	Femoral neck fracture(unstable)	Hemiarthroplasty	98	200	no	1	no	7	Edoxaban	6
84	mail	20.202	yes	yes	no	no	no	no	no	yes	no	2	Femoral neck fracture(unstable)	Hemiarthroplasty	87	85	no	3	distal DVT	12	Enoxaparin	11
84	femail	20.4082	yes	no	no	no	no	no	no	no	no	3	Intertrochanteric fracture(unstable)	Short intramedullary nail	109	40	no	7	no	4	Enoxaparin	3
84	femail	20.8505	no	no	no	no	no	no	no	no	no	3	Intertrochanteric fracture(unstable)	Short intramedullary nail	40	20	yes	1	distal DVT	4	Enoxaparin	3
84	femail	21.9479	no	no	no	no	no	no	no	no	no	2	Femoral neck fracture(stable)	Hip screw	37	10	no	1	no	4	Enoxaparin	3
84	femail	26.4381	yes	no	no	no	no	no	no	yes	no	2	Femoral neck fracture(unstable)	Hemiarthroplasty	101	200	no	1	distal DVT	2	Enoxaparin	1
84	femail	16.6468	no	no	no	no	no	no	no	no	no	2	Intertrochanteric fracture (stable)	Short intramedullary nail	40	10	yes	0	no	1	no	no
84	femail	17.7778	no	no	yes	no	no	no	yes	no	no	2	Intertrochanteric fracture(unstable)	Short intramedullary nail	56	50	no	14	proximal DVT	2	no	no
84	femail	18.92	no	no	no	no	no	no	no	no	no	2	Femoral neck fracture(stable)	Hip screw	22	10	no	7	no	6	no	no
85	mail	11.9376	no	yes	no	no	no	no	no	no	no	2	Femoral neck fracture(stable)	Hip screw	30	120	no	0	no	7	Edoxaban	6
85	femail	16.1214	no	no	no	no	no	no	no	no	no	2	Intertrochanteric fracture(unstable)	Long intramedullray nail	47	10	no	0	distal DVT	8	Edoxaban	7
85	femail	16.4444	no	no	no	no	no	no	no	no	yes	2	Intertrochanteric fracture(unstable)	Short intramedullary nail	42	60	no	2	distal DVT	4	Edoxaban	3
85	femail	18.1787	no	no	no	no	no	no	no	no	no	2	Intertrochanteric fracture (stable)	Side plate	61	10	no	1	no	17	Edoxaban	16
85	femail	18.4911	no	no	yes	yes	no	no	no	no	no	2	Femoral neck fracture(stable)	Hip screw	46	10	no	0	no	8	Edoxaban	7
85	femail	19.7976	no	yes	no	no	no	no	no	no	no	2	Intertrochanteric fracture(unstable)	Short intramedullary nail	75	100	yes	3	no	11	Edoxaban	10
85	mail	19.9342	yes	yes	no	no	no	no	yes	yes	no	2	Intertrochanteric fracture (stable)	Side plate	51	10	no	0	proximal DVT	6	Edoxaban	5
85	femail	20.0288	no	yes	no	no	no	no	no	no	no	1	Femoral neck fracture(unstable)	Hemiarthroplasty	88	100	no	0	distal DVT	11	Edoxaban	10
85	femail	21.3593	no	yes	no	no	no	no	no	no	no	2	Femoral neck fracture(unstable)	Hemiarthroplasty	89	100	no	3	distal DVT	11	Edoxaban	10
85	femail	22.2137	no	no	no	yes	no	no	no	no	no	2	Intertrochanteric fracture(unstable)	Short intramedullary nail	97	15	no	1	distal DVT	7	Edoxaban	6
85	mail	22.4059	no	no	no	yes	no	no	no	yes	no	2	Femoral neck fracture(unstable)	Hemiarthroplasty	109	150	no	1	distal DVT	8	Edoxaban	7
85	femail	23.4952	no	no	no	no	no	no	no	no	no	1	Femoral neck fracture(stable)	Hip screw	35	10	no	0	no	4	Edoxaban	3
85	mail	24.093	no	yes	no	no	no	no	no	no	no	2	Femoral neck fracture(stable)	Hip screw	27	10	no	0	no	2	Edoxaban	1
85	femail	25.204	no	no	no	no	no	no	no	no	no	2	Femoral neck fracture(stable)	Side plate	56	50	no	1	distal DVT	1	Edoxaban	0
85	mail	25.7117	no	no	no	no	no	no	yes	no	no	2	Intertrochanteric fracture(unstable)	Long intramedullray nail	86	50	no	3	no	3	Edoxaban	2
85	mail	25.7425	no	no	no	no	no	no	no	no	no	2	Intertrochanteric fracture (stable)	Side plate	52	80	no	1	proximal DVT	14	Edoxaban	13
85	mail	27.3438	no	no	no	no	no	no	no	no	no	1	Femoral neck fracture(unstable)	Hemiarthroplasty	138	200	no	0	no	4	Edoxaban	3
85	femail	28.1969	no	yes	no	no	no	no	no	no	no	2	Intertrochanteric fracture(unstable)	Short intramedullary nail	82	150	no	1	proximal DVT	6	Edoxaban	5
85	femail	29.895	no	yes	no	no	no	no	no	yes	no	3	Femoral neck fracture(stable)	Hip screw	42	10	no	1	no	13	Edoxaban	12
85	femail	13.6926	yes	no	no	no	no	no	no	no	no	2	Intertrochanteric fracture (stable)	Short intramedullary nail	75	10	yes	1	no	5	Enoxaparin	4
85	femail	14.2687	no	no	yes	no	no	no	no	no	no	3	Intertrochanteric fracture(unstable)	Short intramedullary nail	85	40	yes	0	no	7	Enoxaparin	6
85	mail	15.7779	no	no	yes	no	no	no	yes	no	no	3	Femoral neck fracture(stable)	Hip screw	38	10	no	9	no	1	Enoxaparin	0
85	femail	20.1746	no	no	no	no	no	no	yes	no	no	2	Femoral neck fracture(unstable)	Hemiarthroplasty	103	277	yes	0	distal DVT	3	Enoxaparin	2
85	femail	23.8054	no	no	no	no	no	no	no	no	no	2	Intertrochanteric fracture(unstable)	Short intramedullary nail	71	10	no	0	no	4	Enoxaparin	3
85	mail	17.0656	no	no	no	no	no	no	yes	no	no	4	Femoral neck fracture(stable)	Hip screw	53	10	no	3	no	7	no	no
85	femail	17.7515	no	yes	no	no	no	no	yes	no	no	2	Intertrochanteric fracture(unstable)	Short intramedullary nail	42	70	yes	2	distal DVT	3	no	no
85	femail	19.4667	no	no	no	yes	no	no	no	yes	yes	3	Intertrochanteric fracture(unstable)	Short intramedullary nail	67	100	yes	8	distal DVT	4	no	no
85	mail	20.2499	yes	no	no	yes	no	no	no	no	no	3	Femoral neck fracture(stable)	Side plate	44	10	no	0	no	8	no	no
85	mail	20.25	no	no	no	yes	no	no	no	no	no	4	Femoral neck fracture(stable)	Hip screw	24	10	no	0	distal DVT	8	no	no
85	mail	20.3074	no	no	yes	no	no	yes	no	yes	no	3	Femoral neck fracture(unstable)	Hemiarthroplasty	79	50	no	1	distal DVT	6	no	no
85	mail	21.2245	no	no	no	no	no	no	no	no	no	2	Femoral neck fracture(unstable)	Hemiarthroplasty	108	320	no	15	no	7	no	no
85	femail	23.1111	no	no	no	no	no	no	no	no	no	2	Intertrochanteric fracture (stable)	Short intramedullary nail	56	30	no	0	no	5	no	no
85	femail	23.835	no	no	no	no	no	yes	no	no	no	2	Femoral neck fracture(unstable)	Hemiarthroplasty	110	30	no	6	no	2	no	no
85	femail	24.9401	no	no	yes	no	no	no	no	no	no	3	Femoral neck fracture(unstable)	Hemiarthroplasty	103	280	yes	2	no	6	no	no
85	femail	28.1633	no	no	no	no	no	yes	no	no	no	3	Intertrochanteric fracture(unstable)	Long intramedullray nail	95	100	yes	0	no	7	no	no
86	femail	16.6468	no	no	yes	no	no	no	no	no	no	3	Intertrochanteric fracture (stable)	Short intramedullary nail	62	10	yes	1	no	1	Edoxaban	0
86	femail	16.8306	no	yes	no	no	no	no	no	no	no	2	Femoral neck fracture(stable)	Hip screw	46	10	no	0	no	10	Edoxaban	9
86	femail	16.8889	no	no	no	no	no	no	no	no	no	2	Femoral neck fracture(unstable)	Hemiarthroplasty	84	50	no	4	no	3	Edoxaban	2
86	mail	17.1163	no	no	no	no	no	no	yes	no	no	3	Subtrochanteric fracture	Long intramedullray nail	95	50	yes	1	distal DVT	10	Edoxaban	9
86	femail	17.1225	no	no	yes	no	no	no	no	no	no	3	Intertrochanteric fracture (stable)	Short intramedullary nail	42	70	yes	0	no	5	Edoxaban	4
86	femail	17.7	yes	no	no	no	no	no	yes	no	no	2	Intertrochanteric fracture (stable)	Short intramedullary nail	76	10	yes	1	distal DVT	3	Edoxaban	2
86	femail	18.0172	no	no	yes	no	no	no	no	no	no	3	Femoral neck fracture(stable)	Side plate	57	10	yes	0	distal DVT	9	Edoxaban	8
86	femail	18.473	no	no	yes	no	no	no	yes	yes	no	2	Intertrochanteric fracture(unstable)	Long intramedullray nail	74	60	yes	0	distal DVT	10	Edoxaban	9
86	femail	18.6667	no	no	no	no	no	no	no	no	no	2	Femoral neck fracture(unstable)	Hemiarthroplasty	138	80	no	4	distal DVT	2	Edoxaban	1
86	femail	19.025	no	no	yes	no	no	no	no	no	no	2	Femoral neck fracture(unstable)	Hemiarthroplasty	68	10	no	1	no	7	Edoxaban	6
86	femail	19.37	no	no	no	no	no	no	no	no	no	2	Intertrochanteric fracture(unstable)	Short intramedullary nail	77	10	yes	0	no	7	Edoxaban	6
86	femail	20.1531	yes	no	no	no	no	no	no	no	no	3	Intertrochanteric fracture(unstable)	Short intramedullary nail	53	10	yes	4	no	2	Edoxaban	1
86	femail	20.4518	no	no	no	no	no	no	no	no	no	2	Femoral neck fracture(stable)	Hip screw	58	10	yes	2	proximal DVT	8	Edoxaban	7
86	femail	21.0198	no	yes	no	no	no	no	no	no	no	3	Femoral neck fracture(stable)	Hip screw	53	10	no	0	proximal DVT	7	Edoxaban	6
86	mail	21.6713	yes	no	no	no	no	no	no	no	no	2	Femoral neck fracture(stable)	Hip screw	24	10	no	1	no	4	Edoxaban	3
86	mail	22.0386	no	no	no	no	yes	no	no	no	no	2	Femoral neck fracture(stable)	Hip screw	31	10	no	0	no	5	Edoxaban	4
86	femail	22.213	no	no	yes	no	no	no	no	no	no	3	Intertrochanteric fracture(unstable)	Short intramedullary nail	67	10	yes	1	no	5	Edoxaban	4
86	mail	22.2656	yes	no	yes	no	no	no	no	no	no	3	Femoral neck fracture(unstable)	Hemiarthroplasty	97	150	yes	1	distal DVT	8	Edoxaban	7
86	femail	23.8054	no	no	yes	no	no	no	no	no	no	3	Intertrochanteric fracture(unstable)	Short intramedullary nail	58	60	no	5	distal DVT	5	Edoxaban	4
86	femail	24.4444	no	yes	no	yes	no	no	no	no	no	2	Intertrochanteric fracture (stable)	Side plate	77	50	no	3	no	4	Edoxaban	3
86	femail	27.2959	no	no	yes	no	no	no	no	no	no	2	Femoral neck fracture(unstable)	Hemiarthroplasty	80	100	no	0	distal DVT	6	Edoxaban	5
86	femail	28.6326	no	no	yes	no	no	no	no	no	no	3	Femoral neck fracture(unstable)	Hemiarthroplasty	111	10	no	1	distal DVT	5	Edoxaban	4
86	femail	13.2825	no	no	yes	yes	no	no	no	yes	no	3	Intertrochanteric fracture (stable)	Side plate	78	10	yes	0	no	3	Enoxaparin	2
86	femail	13.6926	yes	no	no	no	no	no	no	no	no	2	Intertrochanteric fracture(unstable)	Short intramedullary nail	42	10	yes	0	no	5	Enoxaparin	4
86	femail	16.4444	no	no	no	no	no	no	no	no	no	2	Femoral neck fracture(stable)	Hip screw	29	10	no	8	no	2	Enoxaparin	1
86	femail	18.0737	yes	no	no	no	no	no	no	no	no	2	Femoral neck fracture(unstable)	Hemiarthroplasty	93	255	no	4	distal DVT	4	Enoxaparin	3
86	femail	19.2044	no	yes	no	no	no	no	no	no	no	2	Intertrochanteric fracture (stable)	Side plate	79	100	yes	1	no	1	Enoxaparin	0
86	femail	23.7812	no	yes	no	no	no	no	no	no	no	2	Intertrochanteric fracture (stable)	Side plate	88	100	no	7	no	8	Enoxaparin	7
86	mail	22.7732	no	yes	no	no	no	no	no	no	no	2	Intertrochanteric fracture(unstable)	Short intramedullary nail	85	100	no	4	no	5	Fondaparinux	4
86	femail	15.1597	no	no	no	no	no	no	yes	no	no	2	Femoral neck fracture(stable)	Hip screw	65	20	no	0	no	6	no	no
86	femail	18.3655	yes	no	no	no	no	no	no	no	no	2	Intertrochanteric fracture (stable)	Side plate	53	20	no	2	proximal DVT	11	no	no
86	mail	20.0288	yes	no	yes	no	no	no	no	no	no	3	Femoral neck fracture(stable)	Hip screw	35	10	no	6	no	9	no	no
86	femail	20.7268	no	no	no	no	no	no	no	no	no	2	Femoral neck fracture(unstable)	Hip screw	74	10	no	1	distal DVT	9	no	no
86	mail	21.2585	no	no	yes	no	no	no	yes	no	no	3	Femoral neck fracture(unstable)	Hemiarthroplasty	77	100	no	1	no	6	no	no
86	femail	22.6562	no	no	no	no	no	no	no	no	no	2	Femoral neck fracture(unstable)	Hemiarthroplasty	89	50	no	5	no	9	no	no
86	femail	25.46	no	no	no	yes	no	no	no	no	no	3	Intertrochanteric fracture(unstable)	Short intramedullary nail	64	120	yes	2	no	7	no	no
87	mail	12.7673	no	no	yes	yes	no	no	no	no	no	3	Femoral neck fracture(unstable)	Side plate	36	10	yes	0	proximal DVT	2	Edoxaban	1
87	femail	14.2832	no	yes	yes	no	no	no	no	no	no	3	Femoral neck fracture(unstable)	Hemiarthroplasty	80	150	yes	0	distal DVT	5	Edoxaban	4
87	mail	15.5156	no	yes	yes	no	no	no	no	no	yes	3	Intertrochanteric fracture(unstable)	Short intramedullary nail	61	50	yes	1	proximal DVT	10	Edoxaban	9
87	femail	15.9417	no	yes	no	no	no	no	yes	no	no	2	Femoral neck fracture(stable)	Hip screw	23	10	no	1	no	5	Edoxaban	4
87	mail	16.309	no	no	yes	no	no	no	no	no	no	3	Intertrochanteric fracture(unstable)	Short intramedullary nail	40	20	yes	2	no	4	Edoxaban	3
87	femail	16.8242	no	yes	no	no	no	no	no	no	no	1	Femoral neck fracture(stable)	Hip screw	25	10	no	1	no	9	Edoxaban	8
87	femail	17.0392	no	no	no	no	no	no	no	no	no	2	Intertrochanteric fracture (stable)	Short intramedullary nail	54	50	yes	0	proximal DVT	6	Edoxaban	5
87	femail	17.5668	no	no	yes	no	no	no	no	no	no	3	Femoral neck fracture(unstable)	Hemiarthroplasty	93	250	yes	6	distal DVT	8	Edoxaban	7
87	femail	18.0449	no	yes	no	no	no	no	no	yes	no	3	Femoral neck fracture(unstable)	Hemiarthroplasty	58	75	yes	10	distal DVT	3	Edoxaban	2
87	femail	18.7305	no	yes	no	no	no	no	no	no	no	3	Femoral neck fracture(stable)	Hip screw	45	20	no	0	no	3	Edoxaban	2
87	femail	18.7652	no	no	no	no	no	no	no	no	no	2	Intertrochanteric fracture(unstable)	Long intramedullray nail	73	100	yes	0	no	13	Edoxaban	12
87	femail	18.9745	no	yes	no	no	no	no	no	no	no	2	Intertrochanteric fracture(unstable)	Short intramedullary nail	51	50	no	0	no	4	Edoxaban	3
87	femail	19.025	yes	no	yes	no	no	no	no	no	no	3	Intertrochanteric fracture(unstable)	Long intramedullray nail	49	10	no	0	distal DVT	1	Edoxaban	0
87	femail	19.4637	no	no	no	no	no	no	no	no	no	2	Intertrochanteric fracture(unstable)	Short intramedullary nail	104	100	yes	1	no	7	Edoxaban	6
87	femail	19.5312	no	yes	no	no	yes	no	yes	no	no	3	Femoral neck fracture(unstable)	Hemiarthroplasty	140	50	no	11	no	7	Edoxaban	6
87	femail	19.5556	no	no	no	no	no	no	no	no	no	2	Intertrochanteric fracture (stable)	Short intramedullary nail	37	10	no	1	no	6	Edoxaban	5
87	femail	20.3125	no	no	yes	no	no	no	no	no	no	2	Intertrochanteric fracture(unstable)	Short intramedullary nail	76	100	yes	2	distal DVT	7	Edoxaban	6
87	femail	20.4518	no	no	no	no	no	no	no	no	no	2	Intertrochanteric fracture (stable)	Short intramedullary nail	78	120	no	0	proximal DVT	8	Edoxaban	7
87	mail	20.5693	no	no	no	no	no	no	no	no	no	2	Intertrochanteric fracture(unstable)	Short intramedullary nail	49	10	no	1	distal DVT	9	Edoxaban	8
87	femail	20.69	no	yes	no	no	no	no	no	no	no	2	Femoral neck fracture(unstable)	Hemiarthroplasty	99	100	no	1	no	8	Edoxaban	7
87	femail	21.1109	no	yes	no	no	no	no	no	no	no	3	Intertrochanteric fracture(unstable)	Short intramedullary nail	95	75	no	3	distal DVT	5	Edoxaban	4
87	femail	21.1702	no	no	no	no	no	no	no	no	no	2	Intertrochanteric fracture(unstable)	Short intramedullary nail	57	10	no	0	no	6	Edoxaban	5
87	femail	21.3593	no	yes	no	no	no	no	no	no	no	2	Intertrochanteric fracture(unstable)	Short intramedullary nail	38	50	no	1	no	7	Edoxaban	6
87	femail	21.4243	no	no	yes	no	no	no	no	no	no	3	Intertrochanteric fracture(unstable)	Short intramedullary nail	38	10	yes	4	no	8	Edoxaban	7
87	femail	21.6444	no	no	no	no	no	no	no	yes	no	2	Intertrochanteric fracture (stable)	Side plate	54	50	no	0	distal DVT	10	Edoxaban	9
87	femail	21.9289	no	no	no	no	no	no	no	no	no	2	Intertrochanteric fracture(unstable)	Long intramedullray nail	58	50	yes	2	distal DVT	3	Edoxaban	2
87	mail	22.0604	yes	no	yes	no	no	no	no	no	no	2	Intertrochanteric fracture(unstable)	Short intramedullary nail	60	100	no	0	no	13	Edoxaban	12
87	femail	23.0112	no	no	no	no	no	no	no	no	no	2	Intertrochanteric fracture(unstable)	Short intramedullary nail	34	100	no	3	no	7	Edoxaban	6
87	femail	23.1377	no	no	no	no	no	no	no	no	no	2	Intertrochanteric fracture(unstable)	Long intramedullray nail	122	150	yes	1	no	7	Edoxaban	6
87	femail	24.2222	no	no	no	no	no	no	no	no	no	2	Intertrochanteric fracture(unstable)	Short intramedullary nail	73	75	yes	0	no	6	Edoxaban	5
87	femail	26.0375	no	no	no	no	no	no	no	no	no	1	Intertrochanteric fracture(unstable)	Short intramedullary nail	50	10	no	0	no	4	Edoxaban	3
87	femail	26.2222	no	no	no	no	no	no	no	no	no	2	Intertrochanteric fracture(unstable)	Long intramedullray nail	89	200	yes	1	distal DVT	7	Edoxaban	6
87	mail	28.393	yes	yes	no	no	no	no	no	no	no	2	Femoral neck fracture(unstable)	Hemiarthroplasty	165	240	no	1	no	3	Edoxaban	2
87	mail	16.5245	yes	no	no	no	no	no	no	no	no	2	Femoral neck fracture(unstable)	Short intramedullary nail	88	10	yes	0	distal DVT	4	Enoxaparin	3
87	mail	17.4701	no	no	no	no	no	no	yes	no	no	2	Intertrochanteric fracture (stable)	Side plate	60	30	no	0	no	2	Enoxaparin	1
87	femail	18.0737	yes	no	no	no	no	no	no	no	no	2	Intertrochanteric fracture (stable)	Side plate	58	30	yes	1	proximal DVT	5	Enoxaparin	4
87	femail	18.6667	no	no	yes	no	no	no	no	no	no	2	Femoral neck fracture(stable)	Hip screw	50	15	no	2	no	1	Enoxaparin	0
87	femail	21.7778	no	no	no	no	no	no	no	no	no	2	Intertrochanteric fracture(unstable)	Short intramedullary nail	33	20	yes	0	distal DVT	4	Enoxaparin	3
87	femail	22.2222	no	no	no	no	no	no	no	no	no	2	Femoral neck fracture(unstable)	Hemiarthroplasty	82	130	no	1	distal DVT	4	Enoxaparin	3
87	femail	25.0413	no	no	no	no	yes	no	no	yes	no	3	Femoral neck fracture(unstable)	Hemiarthroplasty	113	350	no	1	no	7	Enoxaparin	6
87	femail	14.898	no	no	no	no	no	yes	no	yes	no	2	Femoral neck fracture(unstable)	Hemiarthroplasty	116	150	yes	2	distal DVT	8	no	no
87	mail	18.2262	no	yes	no	no	no	no	no	no	no	2	Intertrochanteric fracture (stable)	Short intramedullary nail	60	30	no	0	no	10	no	no
87	femail	20	no	yes	no	no	no	no	no	no	no	2	Intertrochanteric fracture(unstable)	Short intramedullary nail	78	50	yes	0	distal DVT	6	no	no
87	femail	22.81	no	yes	no	no	no	no	no	no	no	2	Femoral neck fracture(stable)	Hip screw	73	30	no	1	no	8	no	no
87	femail	26.2408	no	no	no	no	no	no	no	yes	no	2	Subtrochanteric fracture	Long intramedullray nail	209	650	yes	1	distal DVT	3	no	no
87	mail	26.7569	yes	no	no	no	no	no	no	yes	no	2	Femoral neck fracture(unstable)	Hemiarthroplasty	122	10	no	1	no	6	no	no
88	femail	14.0202	no	no	yes	no	no	no	no	no	no	3	Intertrochanteric fracture(unstable)	Short intramedullary nail	61	15	yes	0	no	4	Edoxaban	3
88	mail	14.1723	no	no	no	no	no	no	no	no	no	2	Intertrochanteric fracture(unstable)	Short intramedullary nail	54	50	no	0	distal DVT	8	Edoxaban	7
88	femail	15.1754	no	no	yes	no	no	no	no	no	no	3	Intertrochanteric fracture (stable)	Short intramedullary nail	62	10	no	13	distal DVT	5	Edoxaban	4
88	femail	17.0874	no	yes	no	no	no	no	no	no	no	2	Femoral neck fracture(unstable)	Hemiarthroplasty	94	100	no	0	distal DVT	12	Edoxaban	11
88	femail	17.8536	yes	yes	yes	no	no	no	no	no	no	2	Intertrochanteric fracture(unstable)	Short intramedullary nail	55	250	yes	1	no	8	Edoxaban	7
88	mail	18.662	no	no	no	no	no	no	no	no	no	1	Intertrochanteric fracture (stable)	Side plate	50	25	no	0	no	3	Edoxaban	2
88	femail	18.7305	no	no	no	no	no	no	no	no	no	2	Femoral neck fracture(unstable)	Hemiarthroplasty	138	600	yes	1	no	3	Edoxaban	2
88	femail	19.6046	no	yes	no	no	no	no	no	no	no	3	Femoral neck fracture(unstable)	Hemiarthroplasty	107	150	no	1	proximal DVT	12	Edoxaban	11
88	femail	20	no	no	no	no	no	no	no	no	no	2	Intertrochanteric fracture (stable)	Long intramedullray nail	59	50	no	0	no	3	Edoxaban	2
88	femail	20.2694	no	yes	no	no	no	no	no	no	no	2	Intertrochanteric fracture(unstable)	Short intramedullary nail	47	100	yes	1	no	1	Edoxaban	0
88	femail	20.2694	no	yes	no	no	no	no	no	no	no	2	Intertrochanteric fracture(unstable)	Short intramedullary nail	57	50	yes	1	no	2	Edoxaban	1
88	femail	20.3954	no	no	no	no	no	no	no	no	no	2	Intertrochanteric fracture (stable)	Side plate	54	10	no	1	no	7	Edoxaban	6
88	femail	20.4082	no	no	yes	no	no	no	no	no	no	3	Intertrochanteric fracture(unstable)	Short intramedullary nail	64	100	yes	0	no	6	Edoxaban	5
88	femail	20.61	yes	yes	no	no	no	no	no	no	no	3	Femoral neck fracture(stable)	Hip screw	61	10	no	5	no	6	Edoxaban	5
88	femail	20.7101	no	no	no	no	no	no	no	no	no	2	Intertrochanteric fracture(unstable)	Long intramedullray nail	70	200	yes	0	distal DVT	8	Edoxaban	7
88	femail	20.8125	no	no	no	no	no	no	no	no	no	2	Intertrochanteric fracture (stable)	Short intramedullary nail	80	10	yes	2	distal DVT	1	Edoxaban	0
88	mail	20.9321	no	yes	no	no	no	no	yes	no	no	2	Intertrochanteric fracture(unstable)	Short intramedullary nail	47	30	yes	1	no	4	Edoxaban	3
88	femail	21.0059	no	no	no	no	no	no	no	no	no	2	Intertrochanteric fracture(unstable)	Short intramedullary nail	46	50	yes	0	distal DVT	7	Edoxaban	6
88	femail	21.3265	no	yes	no	no	no	no	no	no	no	2	Intertrochanteric fracture(unstable)	Long intramedullray nail	81	10	yes	0	no	7	Edoxaban	6
88	femail	21.5933	no	no	no	no	no	no	no	no	no	2	Intertrochanteric fracture(unstable)	Short intramedullary nail	84	100	yes	1	no	8	Edoxaban	7
88	mail	21.6049	no	yes	no	no	no	no	yes	no	no	2	Femoral neck fracture(stable)	Side plate	63	10	no	2	no	7	Edoxaban	6
88	femail	21.75	no	no	yes	no	no	no	no	yes	no	3	Intertrochanteric fracture(unstable)	Short intramedullary nail	75	30	yes	0	no	11	Edoxaban	10
88	femail	21.93	no	no	no	no	no	no	no	no	no	3	Intertrochanteric fracture(unstable)	Short intramedullary nail	66	100	no	0	no	3	Edoxaban	2
88	mail	22.2656	no	no	no	no	no	no	yes	no	no	3	Femoral neck fracture(stable)	Hip screw	52	10	no	1	no	3	Edoxaban	2
88	femail	22.8928	no	no	no	no	no	no	no	no	no	2	Femoral neck fracture(unstable)	Hemiarthroplasty	116	10	no	1	no	9	Edoxaban	8
88	femail	23.0112	no	no	no	no	no	no	yes	no	no	2	Femoral neck fracture(unstable)	Side plate	46	10	no	0	distal DVT	7	Edoxaban	6
88	femail	24.3046	no	no	no	no	no	no	yes	no	no	2	Femoral neck fracture(unstable)	Hemiarthroplasty	83	150	no	2	no	8	Edoxaban	7
88	femail	24.4561	no	no	no	no	no	no	no	no	no	1	Intertrochanteric fracture(unstable)	Short intramedullary nail	54	50	no	2	distal DVT	7	Edoxaban	6
88	femail	24.6919	no	yes	no	yes	no	no	no	no	no	3	Intertrochanteric fracture(unstable)	Short intramedullary nail	59	10	yes	1	no	7	Edoxaban	6
88	femail	25.1096	no	no	no	no	no	no	no	no	no	2	Intertrochanteric fracture(unstable)	Short intramedullary nail	56	100	yes	0	distal DVT	10	Edoxaban	9
88	femail	25.6745	no	yes	no	no	no	no	no	no	no	2	Femoral neck fracture(stable)	Hip screw	55	10	no	1	no	7	Edoxaban	6
88	femail	31.506	no	yes	no	no	no	no	no	no	no	2	Intertrochanteric fracture(unstable)	Long intramedullray nail	77	150	no	2	no	9	Edoxaban	8
88	mail	15.625	no	no	no	yes	no	no	yes	no	no	3	Femoral neck fracture(stable)	Hip screw	29	5	yes	4	no	4	Enoxaparin	3
88	femail	20.4082	no	no	no	no	no	no	no	no	no	2	Intertrochanteric fracture (stable)	Side plate	62	10	no	3	proximal DVT	3	Enoxaparin	2
88	femail	22.0051	no	yes	no	no	no	yes	no	no	no	3	Femoral neck fracture(stable)	Hip screw	40	10	no	2	no	1	Enoxaparin	0
88	femail	22.6146	no	no	no	no	no	no	no	no	no	2	Intertrochanteric fracture (stable)	Side plate	49	30	no	0	no	7	Enoxaparin	6
88	femail	22.7346	no	no	no	no	no	no	no	no	no	2	Intertrochanteric fracture(unstable)	Long intramedullray nail	38	20	yes	0	no	2	Enoxaparin	1
88	femail	17.1045	no	no	no	yes	yes	no	no	no	no	2	Femoral neck fracture(unstable)	Hemiarthroplasty	74	140	no	0	proximal DVT	3	no	no
88	femail	17.3333	no	no	no	no	no	no	no	yes	no	3	Intertrochanteric fracture(unstable)	Short intramedullary nail	114	600	yes	5	no	3	no	no
88	femail	23.0914	no	no	no	no	yes	no	no	no	no	3	Femoral neck fracture(stable)	Hip screw	54	10	no	1	no	6	no	no
88	femail	24.1965	no	no	no	no	no	no	no	no	no	2	Femoral neck fracture(unstable)	Hemiarthroplasty	84	100	no	1	distal DVT	7	no	no
89	mail	15.2219	no	no	no	no	no	no	yes	no	no	2	Intertrochanteric fracture(unstable)	Short intramedullary nail	39	10	no	1	proximal DVT	10	Edoxaban	9
89	femail	16.6493	no	no	no	no	no	no	yes	no	no	2	Femoral neck fracture(unstable)	Hemiarthroplasty	134	100	no	25	no	2	Edoxaban	1
89	femail	16.8889	yes	yes	no	no	no	no	no	no	no	2	Femoral neck fracture(stable)	Hip screw	25	10	no	1	proximal DVT	6	Edoxaban	5
89	mail	17.9297	no	no	yes	no	no	no	no	no	no	2	Intertrochanteric fracture (stable)	Side plate	63	100	yes	0	no	8	Edoxaban	7
89	femail	18.5108	no	yes	no	no	no	no	no	no	no	2	Intertrochanteric fracture(unstable)	Short intramedullary nail	45	20	yes	0	distal DVT	7	Edoxaban	6
89	femail	18.7652	no	no	no	no	no	no	yes	no	no	3	Femoral neck fracture(unstable)	Hemiarthroplasty	64	50	no	2	distal DVT	10	Edoxaban	9
89	femail	19.1111	no	no	no	yes	no	no	no	no	no	3	Femoral neck fracture(unstable)	Hemiarthroplasty	55	100	no	1	no	5	Edoxaban	4
89	femail	19.1124	no	yes	yes	no	no	no	no	no	no	3	Femoral neck fracture(stable)	Hip screw	20	10	no	0	distal DVT	8	Edoxaban	7
89	mail	19.1876	no	no	no	no	no	no	no	no	no	2	Intertrochanteric fracture (stable)	Short intramedullary nail	41	10	no	1	no	7	Edoxaban	6
89	femail	21.4263	no	no	no	no	no	no	no	no	no	2	Intertrochanteric fracture(unstable)	Long intramedullray nail	49	10	no	0	distal DVT	5	Edoxaban	4
89	femail	21.5815	no	no	yes	no	no	no	no	no	yes	3	Femoral neck fracture(unstable)	Hemiarthroplasty	78	200	no	3	no	14	Edoxaban	13
89	femail	23.4694	no	yes	no	no	no	no	no	no	no	2	Femoral neck fracture(unstable)	Hemiarthroplasty	82	250	no	2	no	7	Edoxaban	6
89	femail	24.0166	no	yes	no	no	no	no	no	no	no	2	Femoral neck fracture(unstable)	Hemiarthroplasty	71	10	no	1	no	7	Edoxaban	6
89	femail	24.974	no	no	no	no	no	no	no	no	no	2	Femoral neck fracture(unstable)	Hemiarthroplasty	89	250	no	3	no	6	Edoxaban	5
89	femail	17.8486	no	no	no	no	no	no	no	no	no	2	Intertrochanteric fracture(unstable)	Short intramedullary nail	75	50	yes	1	distal DVT	5	Enoxaparin	4
89	femail	18.9736	no	no	yes	no	no	no	no	no	no	3	Intertrochanteric fracture(unstable)	Short intramedullary nail	57	25	yes	8	distal DVT	2	Enoxaparin	1
89	mail	19.9792	no	yes	no	no	no	no	no	no	no	2	Intertrochanteric fracture (stable)	Long intramedullray nail	80	30	no	2	no	3	Enoxaparin	2
89	femail	21.1109	no	no	no	yes	yes	no	no	no	no	3	Intertrochanteric fracture(unstable)	Short intramedullary nail	44	40	no	0	distal DVT	4	Enoxaparin	3
89	femail	17.0874	no	no	no	no	yes	no	no	no	no	4	Femoral neck fracture(unstable)	Hip screw	56	10	no	0	no	12	no	no
89	femail	18.7432	no	no	no	no	no	no	yes	no	no	3	Intertrochanteric fracture(unstable)	Long intramedullray nail	79	130	yes	8	distal DVT	13	no	no
89	femail	19.736	no	yes	no	no	no	no	no	no	no	2	Femoral neck fracture(unstable)	Hemiarthroplasty	280	230	yes	5	distal DVT	5	no	no
89	femail	19.8373	no	no	no	no	no	no	no	no	no	2	Femoral neck fracture(unstable)	Hemiarthroplasty	115	50	no	3	no	2	no	no
89	femail	20.6223	no	no	yes	no	no	no	no	no	no	3	Femoral neck fracture(unstable)	Hemiarthroplasty	98	130	yes	3	no	16	no	no
89	femail	21.43	no	no	yes	no	no	no	no	no	no	3	Intertrochanteric fracture(unstable)	Short intramedullary nail	40	10	no	1	distal DVT	6	no	no
89	mail	22.006	yes	no	no	no	no	no	no	no	no	3	Intertrochanteric fracture(unstable)	Short intramedullary nail	46	10	yes	1	distal DVT	7	no	no
89	femail	22.5069	no	yes	yes	no	no	no	no	yes	no	3	Femoral neck fracture(unstable)	Hemiarthroplasty	76	100	yes	1	distal DVT	6	no	no
89	femail	23.6686	no	no	no	no	no	no	no	no	no	2	Intertrochanteric fracture(unstable)	Short intramedullary nail	93	10	no	1	no	2	no	no
89	femail	25.7778	no	no	no	no	no	no	no	no	no	2	Femoral neck fracture(unstable)	Hemiarthroplasty	132	400	no	1	no	1	no	no
90	femail	17.53	no	no	yes	no	no	yes	no	yes	no	3	Intertrochanteric fracture(unstable)	Short intramedullary nail	60	10	yes	7	distal DVT	4	Edoxaban	3
90	femail	18.0363	no	no	yes	no	no	no	no	no	no	3	Femoral neck fracture(unstable)	Hemiarthroplasty	58	10	no	0	distal DVT	6	Edoxaban	5
90	femail	18.3965	no	no	no	no	no	no	no	no	no	2	Femoral neck fracture(unstable)	Hemiarthroplasty	105	10	no	2	distal DVT	8	Edoxaban	7
90	femail	18.49	yes	no	yes	no	no	no	no	no	no	3	Femoral neck fracture(unstable)	Hemiarthroplasty	113	50	yes	3	no	9	Edoxaban	8
90	mail	18.8271	no	yes	no	no	no	no	yes	no	no	2	Femoral neck fracture(unstable)	Hemiarthroplasty	84	10	no	2	no	7	Edoxaban	6
90	femail	19.3962	no	no	yes	no	no	no	no	yes	no	3	Intertrochanteric fracture(unstable)	Long intramedullray nail	54	100	no	0	distal DVT	7	Edoxaban	6
90	femail	19.6283	no	no	no	no	no	no	no	no	no	2	Intertrochanteric fracture(unstable)	Long intramedullray nail	68	10	yes	0	distal DVT	10	Edoxaban	9
90	femail	19.8373	no	yes	no	no	no	yes	no	no	no	2	Intertrochanteric fracture(unstable)	Long intramedullray nail	49	90	yes	1	distal DVT	10	Edoxaban	9
90	femail	19.8642	no	yes	yes	no	no	no	no	no	no	3	Subtrochanteric fracture	Long intramedullray nail	104	100	yes	0	no	10	Edoxaban	9
90	femail	20.4115	no	no	yes	yes	no	no	no	no	no	3	Intertrochanteric fracture (stable)	Side plate	63	60	yes	0	distal DVT	10	Edoxaban	9
90	femail	22.5183	no	no	no	no	no	no	no	no	no	3	Intertrochanteric fracture(unstable)	Long intramedullray nail	55	10	no	0	distal DVT	3	Edoxaban	2
90	femail	24.6097	no	yes	yes	no	no	no	no	no	no	2	Femoral neck fracture(unstable)	Hemiarthroplasty	85	110	no	2	distal DVT	6	Edoxaban	5
90	femail	26.6667	no	no	no	no	no	no	no	no	no	2	Subtrochanteric fracture	Long intramedullray nail	99	100	yes	5	no	7	Edoxaban	6
90	femail	19.3878	no	no	no	no	no	no	no	no	no	2	Intertrochanteric fracture(unstable)	Short intramedullary nail	79	20	yes	1	no	7	Enoxaparin	6
90	femail	20	no	yes	no	no	no	no	no	no	no	2	Femoral neck fracture(unstable)	Hemiarthroplasty	77	180	yes	2	distal DVT	3	Enoxaparin	2
90	mail	21.2585	no	no	no	no	no	no	no	no	no	2	Femoral neck fracture(stable)	Hip screw	39	20	no	2	no	2	Enoxaparin	1
90	femail	21.4086	no	no	yes	no	no	no	no	no	no	2	Intertrochanteric fracture (stable)	Side plate	76	120	yes	3	distal DVT	4	Enoxaparin	3
90	femail	25.5102	no	no	no	no	no	no	no	no	no	2	Intertrochanteric fracture(unstable)	Short intramedullary nail	68	50	no	3	no	3	Enoxaparin	2
90	femail	18.0737	no	yes	no	no	no	no	no	no	no	2	Femoral neck fracture(unstable)	Hemiarthroplasty	58	200	no	9	distal DVT	4	Fondaparinux	3
90	femail	23.1111	no	yes	no	no	no	no	no	yes	no	2	Femoral neck fracture(unstable)	Hemiarthroplasty	131	200	no	2	distal DVT	5	Fondaparinux	4
90	femail	12.9082	no	no	yes	no	no	no	no	no	no	3	Intertrochanteric fracture(unstable)	Short intramedullary nail	54	10	yes	2	distal DVT	9	no	no
90	femail	14.8	no	no	yes	no	no	no	no	no	no	3	Femoral neck fracture(unstable)	Hemiarthroplasty	88	200	yes	5	distal DVT	4	no	no
90	femail	16.8789	yes	yes	yes	no	no	no	no	no	no	3	Femoral neck fracture(unstable)	Hemiarthroplasty	114	50	no	1	distal DVT	7	no	no
90	femail	20.0288	no	no	no	no	no	no	no	no	no	2	Intertrochanteric fracture(unstable)	Long intramedullray nail	55	40	no	2	no	2	no	no
90	femail	21.4286	no	no	no	no	no	no	no	no	no	2	Intertrochanteric fracture(unstable)	Short intramedullary nail	55	50	no	0	no	7	no	no
90	femail	22.5333	no	no	no	yes	no	no	no	no	yes	2	Subtrochanteric fracture	Long intramedullray nail	116	300	yes	2	no	1	no	no
90	femail	24.578	no	no	yes	no	no	no	no	yes	no	3	Femoral neck fracture(stable)	Hip screw	58	50	yes	0	distal DVT	8	no	no
90	femail	26.2222	no	no	no	no	no	no	no	no	no	2	Intertrochanteric fracture (stable)	Short intramedullary nail	55	50	no	0	no	8	no	no
91	femail	14.3283	no	yes	no	no	no	no	yes	no	no	3	Femoral neck fracture(unstable)	Hemiarthroplasty	79	100	yes	3	no	10	Edoxaban	9
91	femail	14.5682	no	no	no	no	no	no	no	no	no	3	Intertrochanteric fracture(unstable)	Short intramedullary nail	75	20	yes	1	distal DVT	11	Edoxaban	10
91	femail	15.27	no	no	yes	yes	no	no	no	no	no	3	Femoral neck fracture(unstable)	Hemiarthroplasty	52	100	no	14	distal DVT	6	Edoxaban	5
91	femail	16.1073	no	yes	no	no	no	no	yes	no	no	2	Intertrochanteric fracture(unstable)	Short intramedullary nail	69	100	no	4	distal DVT	13	Edoxaban	12
91	femail	17.1225	no	no	no	no	no	no	yes	no	no	2	Femoral neck fracture(stable)	Hip screw	53	10	no	2	no	2	Edoxaban	1
91	femail	18.052	no	no	no	no	no	no	no	no	no	3	Intertrochanteric fracture (stable)	Short intramedullary nail	45	10	no	0	no	7	Edoxaban	6
91	femail	18.6667	no	no	no	no	no	no	yes	no	no	2	Intertrochanteric fracture (stable)	Short intramedullary nail	43	10	no	0	distal DVT	4	Edoxaban	3
91	femail	18.73	no	no	no	no	no	no	no	no	no	2	Femoral neck fracture(unstable)	Hemiarthroplasty	148	180	no	1	no	7	Edoxaban	6
91	femail	18.7652	no	yes	no	no	no	no	no	no	no	2	Femoral neck fracture(unstable)	Hemiarthroplasty	125	200	no	3	no	10	Edoxaban	9
91	femail	18.7784	no	yes	no	no	no	no	no	no	no	3	Femoral neck fracture(stable)	Side plate	77	10	no	1	no	10	Edoxaban	9
91	femail	19.8373	no	no	no	no	no	no	yes	no	no	2	Femoral neck fracture(unstable)	Hemiarthroplasty	78	50	no	2	no	5	Edoxaban	4
91	mail	19.8914	no	no	no	yes	no	no	yes	no	no	2	Femoral neck fracture(unstable)	Hemiarthroplasty	100	100	no	0	no	7	Edoxaban	6
91	femail	20.3428	no	yes	no	no	no	no	no	no	no	1	Intertrochanteric fracture(unstable)	Short intramedullary nail	36	10	no	1	no	4	Edoxaban	3
91	femail	20.5442	no	yes	no	no	no	no	no	no	no	3	Intertrochanteric fracture(unstable)	Long intramedullray nail	77	10	yes	1	no	10	Edoxaban	9
91	femail	20.6897	no	yes	no	no	no	no	no	no	no	2	Intertrochanteric fracture(unstable)	Short intramedullary nail	70	60	yes	1	no	3	Edoxaban	2
91	femail	21.2191	no	no	no	no	no	no	no	yes	no	3	Intertrochanteric fracture (stable)	Side plate	44	10	no	2	distal DVT	3	Edoxaban	2
91	mail	21.2585	no	no	no	no	no	no	no	no	no	2	Femoral neck fracture(unstable)	Hemiarthroplasty	71	100	no	15	no	7	Edoxaban	6
91	femail	21.3251	no	no	yes	no	no	no	no	no	no	2	Intertrochanteric fracture(unstable)	Long intramedullray nail	99	250	yes	0	distal DVT	7	Edoxaban	6
91	femail	22.4495	no	no	yes	no	no	no	no	no	no	3	Intertrochanteric fracture (stable)	Short intramedullary nail	38	10	yes	7	distal DVT	6	Edoxaban	5
91	femail	12.8558	no	no	no	no	no	no	no	no	no	2	Intertrochanteric fracture (stable)	Short intramedullary nail	54	20	no	0	no	2	Enoxaparin	1
91	femail	22.2222	no	no	no	no	no	no	no	no	no	2	Intertrochanteric fracture(unstable)	Short intramedullary nail	56	20	yes	0	distal DVT	7	Enoxaparin	6
91	femail	22.8269	no	no	no	no	no	no	no	no	no	2	Intertrochanteric fracture(unstable)	Short intramedullary nail	66	50	no	6	distal DVT	4	Enoxaparin	3
91	femail	23.6686	no	no	no	no	no	no	no	no	no	2	Intertrochanteric fracture(unstable)	Short intramedullary nail	31	120	yes	1	no	7	Enoxaparin	6
91	femail	18.0737	no	no	no	no	no	no	no	no	no	2	Femoral neck fracture(unstable)	Hemiarthroplasty	75	370	yes	5	distal DVT	4	Fondaparinux	3
91	femail	13.67	no	no	no	no	no	no	no	no	no	2	Femoral neck fracture(unstable)	Hemiarthroplasty	146	100	no	4	distal DVT	3	no	no
91	femail	15.5556	no	no	no	yes	no	no	no	no	no	2	Intertrochanteric fracture (stable)	Short intramedullary nail	57	35	yes	0	no	8	no	no
91	femail	16.6493	no	no	no	no	no	no	no	no	no	2	Femoral neck fracture(unstable)	Hemiarthroplasty	81	100	no	3	distal DVT	4	no	no
91	femail	17.8571	yes	no	no	no	yes	no	no	no	no	2	Intertrochanteric fracture (stable)	Side plate	46	66	no	2	distal DVT	6	no	no
91	mail	19.1571	no	no	yes	no	no	yes	no	no	no	3	Intertrochanteric fracture (stable)	Side plate	58	10	no	0	no	6	no	no
91	femail	19.898	no	no	no	no	no	no	no	no	no	2	Intertrochanteric fracture(unstable)	Long intramedullray nail	73	10	yes	3	distal DVT	2	no	no
91	femail	20.26	no	yes	yes	yes	no	no	no	no	no	3	Femoral neck fracture(stable)	Hip screw	68	10	no	2	no	1	no	no
91	femail	20.4697	no	no	no	no	no	no	yes	no	no	3	Femoral neck fracture(unstable)	Hemiarthroplasty	67	100	yes	0	no	6	no	no
91	femail	20.8163	no	yes	no	no	no	no	no	no	no	2	Intertrochanteric fracture(unstable)	Long intramedullray nail	90	25	yes	1	distal DVT	6	no	no
91	femail	21.4031	no	no	no	no	no	no	no	no	no	2	Intertrochanteric fracture (stable)	Side plate	52	10	no	2	distal DVT	6	no	no
91	femail	21.4031	no	no	no	no	no	no	no	no	no	2	Intertrochanteric fracture(unstable)	Short intramedullary nail	49	10	no	2	distal DVT	9	no	no
91	femail	22.3543	yes	no	no	no	no	no	no	no	no	2	Intertrochanteric fracture (stable)	Side plate	52	10	yes	0	distal DVT	2	no	no
91	femail	22.3543	no	no	yes	no	no	no	no	no	no	2	Intertrochanteric fracture (stable)	Short intramedullary nail	78	150	no	2	no	1	no	no
91	femail	22.9592	no	no	no	no	no	no	no	no	no	2	Femoral neck fracture(unstable)	Hemiarthroplasty	94	50	yes	2	no	6	no	no
92	femail	15.5556	no	yes	yes	no	no	no	no	no	no	3	Femoral neck fracture(stable)	Side plate	60	30	no	1	no	10	Edoxaban	9
92	femail	16.8802	yes	no	yes	no	no	no	no	yes	no	3	Femoral neck fracture(stable)	Hip screw	28	10	no	2	proximal DVT	7	Edoxaban	6
92	mail	16.9141	no	no	no	yes	no	no	no	no	no	2	Femoral neck fracture(unstable)	Hemiarthroplasty	94	50	no	2	no	4	Edoxaban	3
92	mail	21.2183	yes	yes	yes	no	no	no	no	no	no	3	Femoral neck fracture(unstable)	Hemiarthroplasty	94	100	no	1	proximal DVT	7	Edoxaban	6
92	femail	21.7502	no	yes	no	no	no	no	no	no	no	2	Femoral neck fracture(stable)	Hip screw	27	10	no	14	proximal DVT	2	Edoxaban	1
92	femail	22.2137	no	yes	no	no	no	no	yes	no	no	3	Femoral neck fracture(unstable)	Hemiarthroplasty	111	150	no	2	distal DVT	7	Edoxaban	6
92	femail	22.2222	no	no	no	no	no	no	no	no	no	2	Intertrochanteric fracture(unstable)	Short intramedullary nail	52	60	yes	1	no	5	Edoxaban	4
92	femail	23.1911	no	no	no	yes	no	no	no	no	no	3	Femoral neck fracture(unstable)	Hemiarthroplasty	73	50	yes	0	distal DVT	7	Edoxaban	6
92	femail	23.4224	no	no	no	no	no	no	no	no	no	3	Femoral neck fracture(unstable)	Hemiarthroplasty	96	50	no	3	no	10	Edoxaban	9
92	mail	23.9334	no	no	no	no	no	no	no	no	no	2	Femoral neck fracture(unstable)	Hemiarthroplasty	70	100	no	3	no	6	Edoxaban	5
92	mail	24.38	no	no	no	no	no	no	no	no	no	3	Femoral neck fracture(unstable)	Hemiarthroplasty	83	150	no	4	no	5	Edoxaban	4
92	femail	24.4511	no	yes	no	no	no	no	no	no	no	2	Intertrochanteric fracture(unstable)	Short intramedullary nail	73	200	yes	1	distal DVT	1	Edoxaban	0
92	femail	24.653	no	no	no	no	no	no	no	yes	no	2	Intertrochanteric fracture(unstable)	Short intramedullary nail	52	30	no	0	no	4	Edoxaban	3
92	femail	26.5306	no	yes	no	no	no	no	no	no	no	2	Femoral neck fracture(stable)	Hip screw	28	10	no	1	distal DVT	7	Edoxaban	6
92	femail	26.9	no	no	no	no	no	no	no	no	no	3	Intertrochanteric fracture(unstable)	Long intramedullray nail	118	100	yes	4	proximal DVT	3	Edoxaban	2
92	femail	17.7778	yes	no	no	no	no	no	no	no	no	3	Intertrochanteric fracture(unstable)	Short intramedullary nail	67	60	yes	3	distal DVT	1	Enoxaparin	0
92	femail	20.48	no	no	no	no	no	no	no	no	no	2	Intertrochanteric fracture (stable)	Side plate	109	50	yes	2	distal DVT	4	Enoxaparin	3
92	mail	20.5457	no	no	no	no	no	no	yes	no	no	2	Femoral neck fracture(unstable)	Hemiarthroplasty	76	50	yes	1	no	1	Enoxaparin	0
92	femail	14.4444	no	yes	yes	no	no	no	no	no	yes	3	Intertrochanteric fracture(unstable)	Long intramedullray nail	63	50	yes	1	distal DVT	7	no	no
92	femail	15.0535	no	no	no	no	no	no	yes	no	no	3	Intertrochanteric fracture(unstable)	Short intramedullary nail	55	50	yes	1	distal DVT	1	no	no
92	femail	16.6659	no	no	no	no	no	no	yes	no	no	2	Femoral neck fracture(unstable)	Hemiarthroplasty	115	150	yes	1	distal DVT	6	no	no
92	femail	19.1111	yes	no	no	no	no	no	no	no	no	2	Intertrochanteric fracture(unstable)	Short intramedullary nail	98	80	yes	2	no	7	no	no
92	femail	19.5556	no	no	yes	no	no	yes	no	yes	no	3	Intertrochanteric fracture(unstable)	Long intramedullray nail	41	10	yes	1	distal DVT	5	no	no
93	femail	17.6284	no	no	no	no	no	no	yes	no	no	2	Femoral neck fracture(unstable)	Hemiarthroplasty	67	10	no	1	no	7	Edoxaban	6
93	femail	17.8571	yes	no	no	no	no	no	no	no	no	2	Intertrochanteric fracture(unstable)	Short intramedullary nail	51	10	no	1	distal DVT	4	Edoxaban	3
93	femail	18.1127	no	yes	no	yes	no	no	no	no	no	2	Intertrochanteric fracture(unstable)	Short intramedullary nail	49	30	yes	2	distal DVT	7	Edoxaban	6
93	femail	18.1778	no	yes	no	no	no	no	no	no	no	3	Intertrochanteric fracture(unstable)	Short intramedullary nail	40	50	yes	1	distal DVT	6	Edoxaban	5
93	femail	18.5108	no	yes	no	no	no	no	no	no	no	3	Femoral neck fracture(stable)	Hip screw	67	20	no	1	distal DVT	6	Edoxaban	5
93	femail	18.7413	no	yes	yes	no	no	no	no	no	no	3	Subtrochanteric fracture	Long intramedullray nail	112	100	yes	1	no	7	Edoxaban	6
93	mail	19.308	no	no	yes	no	no	no	no	no	no	3	Femoral neck fracture(stable)	Hip screw	21	10	no	3	distal DVT	7	Edoxaban	6
93	femail	19.3515	no	yes	yes	yes	no	no	yes	no	no	3	Femoral neck fracture(unstable)	Hemiarthroplasty	55	50	no	1	distal DVT	5	Edoxaban	4
93	femail	19.8373	no	no	no	no	no	no	no	yes	no	2	Intertrochanteric fracture(unstable)	Short intramedullary nail	65	50	yes	1	no	5	Edoxaban	4
93	femail	19.87	no	yes	yes	no	no	no	no	no	no	3	Intertrochanteric fracture(unstable)	Short intramedullary nail	53	160	yes	0	no	7	Edoxaban	6
93	femail	20.0777	no	yes	no	yes	no	no	no	yes	no	2	Femoral neck fracture(stable)	Hip screw	27	10	no	0	distal DVT	1	Edoxaban	0
93	femail	21.5567	no	no	no	no	no	no	no	no	no	2	Intertrochanteric fracture(unstable)	Short intramedullary nail	53	10	no	0	no	12	Edoxaban	11
93	mail	22.2222	no	no	yes	no	no	no	no	no	no	3	Femoral neck fracture(stable)	Hip screw	26	10	no	1	no	6	Edoxaban	5
93	mail	25.7117	no	no	no	yes	no	no	no	no	no	3	Femoral neck fracture(unstable)	Hemiarthroplasty	80	100	no	0	distal DVT	7	Edoxaban	6
93	femail	18.2653	no	no	no	no	no	no	yes	no	no	2	Femoral neck fracture(unstable)	Hemiarthroplasty	83	100	yes	1	distal DVT	7	Enoxaparin	6
93	mail	21.8436	no	no	no	no	no	no	no	no	no	2	Femoral neck fracture(stable)	Hip screw	70	20	no	1	no	2	Enoxaparin	1
93	femail	21.08	no	no	no	no	no	no	no	no	no	2	Intertrochanteric fracture (stable)	Side plate	68	10	no	2	no	2	Fondaparinux	1
93	femail	14.4676	no	no	yes	no	no	no	no	no	no	3	Femoral neck fracture(unstable)	Hemiarthroplasty	77	10	yes	17	no	7	no	no
93	femail	15.3653	no	yes	yes	yes	no	no	no	no	no	3	Intertrochanteric fracture (stable)	Short intramedullary nail	45	14	no	1	no	7	no	no
93	femail	16.36	no	yes	no	no	no	no	no	no	no	2	Intertrochanteric fracture(unstable)	Short intramedullary nail	62	10	no	0	no	8	no	no
93	femail	20.8292	no	no	no	no	no	no	no	no	no	2	Intertrochanteric fracture(unstable)	Short intramedullary nail	57	10	no	3	no	1	no	no
93	femail	22.22	no	yes	no	no	no	no	no	no	no	2	Intertrochanteric fracture (stable)	Short intramedullary nail	44	20	no	2	distal DVT	1	no	no
93	femail	22.9592	no	yes	no	no	no	no	no	no	no	2	Femoral neck fracture(unstable)	Hemiarthroplasty	94	200	no	4	no	6	no	no
94	femail	13.5111	no	no	yes	no	no	no	no	no	no	3	Femoral neck fracture(unstable)	Hemiarthroplasty	74	30	yes	3	no	10	Edoxaban	9
94	femail	14.2222	no	yes	no	no	no	no	no	no	no	3	Intertrochanteric fracture(unstable)	Short intramedullary nail	46	10	yes	1	distal DVT	16	Edoxaban	15
94	femail	15.3061	no	yes	no	no	yes	no	no	no	no	3	Intertrochanteric fracture(unstable)	Short intramedullary nail	33	10	yes	0	distal DVT	8	Edoxaban	7
94	mail	18.3655	no	yes	yes	no	yes	no	no	no	no	3	Femoral neck fracture(unstable)	Hemiarthroplasty	56	200	no	14	no	7	Edoxaban	6
94	femail	18.6632	no	yes	no	no	no	no	no	yes	no	3	Femoral neck fracture(stable)	Side plate	48	10	no	0	no	9	Edoxaban	8
94	femail	18.9745	no	no	no	no	no	no	no	no	yes	2	Femoral neck fracture(unstable)	Hemiarthroplasty	86	110	yes	7	distal DVT	4	Edoxaban	3
94	femail	19.4771	no	no	no	no	no	no	no	no	no	3	Subtrochanteric fracture	Long intramedullray nail	141	200	yes	0	distal DVT	9	Edoxaban	8
94	femail	19.8373	no	yes	no	no	no	no	no	no	no	3	Femoral neck fracture(unstable)	Hemiarthroplasty	28	10	no	1	distal DVT	9	Edoxaban	8
94	femail	20.81	no	yes	no	no	no	no	no	no	no	3	Intertrochanteric fracture(unstable)	Short intramedullary nail	47	20	no	1	distal DVT	8	Edoxaban	7
94	femail	21.3675	no	no	no	no	no	no	no	yes	no	2	Intertrochanteric fracture(unstable)	Short intramedullary nail	53	10	yes	0	no	7	Edoxaban	6
94	mail	22.6337	no	yes	no	no	no	no	no	no	no	2	Femoral neck fracture(stable)	Side plate	94	100	no	3	distal DVT	2	Edoxaban	1
94	femail	23.7253	no	no	no	no	no	no	yes	no	no	2	Intertrochanteric fracture(unstable)	Long intramedullray nail	150	550	yes	0	no	11	Edoxaban	10
94	mail	25.7117	no	no	no	no	no	no	yes	no	no	3	Intertrochanteric fracture(unstable)	Short intramedullary nail	74	50	yes	0	no	10	Edoxaban	9
94	femail	30.5428	no	no	no	no	no	no	no	no	no	2	Intertrochanteric fracture (stable)	Side plate	49	20	no	1	no	8	Edoxaban	7
94	femail	19.3878	no	yes	no	no	no	no	no	no	no	2	Intertrochanteric fracture(unstable)	Long intramedullray nail	121	250	yes	0	no	2	Enoxaparin	1
94	femail	20.9275	yes	no	no	no	no	no	no	no	no	2	Intertrochanteric fracture (stable)	Short intramedullary nail	52	50	yes	0	distal DVT	4	Enoxaparin	3
94	mail	22.0604	no	no	no	no	no	no	no	no	no	2	Intertrochanteric fracture (stable)	Short intramedullary nail	54	20	no	0	no	5	Enoxaparin	4
94	femail	14.0739	no	no	no	no	no	no	no	no	no	1	Intertrochanteric fracture(unstable)	Short intramedullary nail	71	80	yes	1	no	4	no	no
94	femail	17.1464	no	yes	no	no	no	no	no	no	yes	3	Femoral neck fracture(unstable)	Hemiarthroplasty	67	10	yes	2	no	8	no	no
94	femail	18.4676	no	no	no	no	no	no	no	no	no	2	Intertrochanteric fracture(unstable)	Short intramedullary nail	86	20	yes	1	distal DVT	6	no	no
94	femail	19.6259	no	no	no	no	no	no	no	no	no	2	Intertrochanteric fracture(unstable)	Short intramedullary nail	39	10	yes	0	no	13	no	no
94	femail	20	no	yes	no	no	no	no	no	no	no	2	Femoral neck fracture(stable)	Side plate	64	10	no	3	no	7	no	no
95	femail	14.9573	no	no	no	yes	no	no	no	no	no	2	Femoral neck fracture(stable)	Hip screw	48	10	no	1	distal DVT	11	Edoxaban	10
95	femail	16.6603	yes	no	no	no	no	no	no	no	no	2	Intertrochanteric fracture(unstable)	Short intramedullary nail	63	90	yes	1	distal DVT	6	Edoxaban	5
95	femail	17.9378	no	no	no	no	no	no	no	no	no	2	Femoral neck fracture(unstable)	Hemiarthroplasty	70	100	no	4	distal DVT	7	Edoxaban	6
95	femail	18.4911	no	yes	no	no	no	no	no	no	no	2	Femoral neck fracture(unstable)	Hemiarthroplasty	83	150	no	3	no	10	Edoxaban	9
95	femail	20.9301	no	no	no	no	no	no	no	no	no	1	Intertrochanteric fracture(unstable)	Short intramedullary nail	34	50	no	0	distal DVT	7	Edoxaban	6
95	femail	21.6194	no	no	no	no	no	no	no	no	no	2	Intertrochanteric fracture(unstable)	Long intramedullray nail	51	30	yes	0	no	7	Edoxaban	6
95	femail	22.2656	yes	no	no	no	no	no	no	no	no	2	Femoral neck fracture(stable)	Hip screw	37	20	no	0	distal DVT	10	Edoxaban	9
95	femail	24	no	no	no	no	no	no	no	yes	no	2	Femoral neck fracture(unstable)	Hemiarthroplasty	110	200	no	2	no	6	Edoxaban	5
95	femail	16.4444	no	no	yes	no	no	no	no	no	no	3	Femoral neck fracture(unstable)	Hemiarthroplasty	103	250	yes	7	distal DVT	8	Enoxaparin	7
95	femail	14.898	no	no	no	no	no	no	no	no	no	2	Intertrochanteric fracture (stable)	Short intramedullary nail	51	10	no	1	no	9	no	no
95	mail	18.1449	yes	no	no	no	no	no	no	no	no	3	Intertrochanteric fracture (stable)	Short intramedullary nail	55	50	yes	0	no	8	no	no
95	femail	19.3878	no	no	no	no	no	no	no	no	no	2	Intertrochanteric fracture(unstable)	Short intramedullary nail	74	10	no	0	distal DVT	7	no	no
95	femail	20.4082	no	no	no	no	no	no	no	no	no	2	Intertrochanteric fracture (stable)	Side plate	67	10	yes	6	no	8	no	no
95	femail	26.7556	no	no	no	no	no	no	no	no	no	2	Femoral neck fracture(unstable)	Hemiarthroplasty	107	100	yes	1	proximal DVT	7	no	no
96	femail	18.3673	no	no	no	no	no	no	no	no	no	2	Intertrochanteric fracture(unstable)	Short intramedullary nail	43	100	yes	0	no	4	Edoxaban	3
96	femail	19.8373	no	no	no	no	no	no	no	no	no	2	Femoral neck fracture(unstable)	Hemiarthroplasty	80	300	no	2	no	6	Edoxaban	5
96	femail	27.8742	no	yes	no	no	no	no	no	no	no	2	Intertrochanteric fracture (stable)	Short intramedullary nail	57	20	no	1	no	9	Edoxaban	8
96	femail	28.8523	no	no	no	no	no	no	no	no	no	3	Intertrochanteric fracture(unstable)	Short intramedullary nail	71	120	yes	1	distal DVT	7	Edoxaban	6
96	femail	18.0737	no	no	no	no	no	no	yes	no	no	2	Femoral neck fracture(unstable)	Hemiarthroplasty	118	320	no	1	no	4	Enoxaparin	3
96	femail	13.5111	no	no	yes	no	no	no	no	no	no	3	Intertrochanteric fracture(unstable)	Hip screw	62	10	yes	0	distal DVT	7	no	no
96	femail	16.6468	no	yes	yes	no	no	no	no	no	no	3	Intertrochanteric fracture(unstable)	Short intramedullary nail	57	80	yes	1	distal DVT	7	no	no
96	femail	19.3962	no	no	yes	no	no	no	no	no	no	3	Subtrochanteric fracture	Long intramedullray nail	83	150	yes	0	no	5	no	no
96	femail	21.2874	no	no	no	no	no	no	no	no	no	2	Intertrochanteric fracture(unstable)	Short intramedullary nail	33	70	yes	0	distal DVT	5	no	no
97	femail	15.7651	no	yes	no	no	no	no	no	no	no	2	Intertrochanteric fracture(unstable)	Short intramedullary nail	51	10	no	1	no	7	Edoxaban	6
97	mail	19.5312	yes	no	no	no	no	no	no	no	no	2	Intertrochanteric fracture (stable)	Short intramedullary nail	43	20	no	0	no	9	Edoxaban	8
97	femail	21.3675	no	yes	yes	no	no	no	no	no	no	3	Intertrochanteric fracture(unstable)	Long intramedullray nail	102	25	no	1	no	5	Edoxaban	4
97	femail	21.7615	no	no	no	no	no	yes	yes	no	no	2	Femoral neck fracture(stable)	Hip screw	30	10	yes	0	distal DVT	4	Edoxaban	3
97	femail	22.317	no	yes	no	no	no	no	no	no	no	2	Intertrochanteric fracture (stable)	Side plate	63	20	no	3	no	17	Edoxaban	16
97	femail	22.6347	no	no	no	no	no	no	no	no	no	3	Intertrochanteric fracture(unstable)	Long intramedullray nail	77	10	yes	2	distal DVT	7	Edoxaban	6
97	femail	20.5442	no	no	no	no	no	no	yes	no	no	2	Intertrochanteric fracture(unstable)	Long intramedullray nail	55	20	yes	1	no	1	Enoxaparin	0
97	femail	20.4518	no	no	no	no	no	no	no	no	no	2	Intertrochanteric fracture(unstable)	Short intramedullary nail	49	25	yes	2	proximal DVT	9	Fondaparinux	8
97	femail	15.7607	no	yes	no	no	no	no	no	no	no	2	Femoral neck fracture(stable)	Hip screw	38	20	no	1	distal DVT	10	no	no
97	femail	16.6468	no	yes	yes	no	no	no	no	no	no	2	Intertrochanteric fracture (stable)	Long intramedullray nail	57	10	yes	1	distal DVT	7	no	no
97	femail	20.9275	no	yes	no	no	no	no	no	no	no	2	Intertrochanteric fracture(unstable)	Long intramedullray nail	78	100	yes	0	proximal DVT	7	no	no
97	femail	21.6739	no	yes	no	no	no	no	no	no	no	2	Femoral neck fracture(unstable)	Hemiarthroplasty	89	200	yes	2	distal DVT	7	no	no
97	femail	25.2241	no	no	no	no	no	no	no	no	no	3	Intertrochanteric fracture(unstable)	Short intramedullary nail	51	50	yes	2	distal DVT	1	no	no
98	mail	15.2344	no	no	yes	yes	no	yes	yes	no	no	3	Intertrochanteric fracture (stable)	Short intramedullary nail	33	100	no	23	distal DVT	3	Edoxaban	2
98	mail	18.1787	no	no	yes	no	no	no	no	no	no	3	Intertrochanteric fracture (stable)	Short intramedullary nail	49	50	yes	0	proximal DVT	9	Edoxaban	8
98	femail	20.1457	no	no	no	yes	no	no	no	no	no	3	Intertrochanteric fracture(unstable)	Short intramedullary nail	42	100	yes	13	no	8	Edoxaban	7
99	femail	17.5981	no	no	no	no	no	no	no	yes	no	3	Intertrochanteric fracture(unstable)	Long intramedullray nail	122	10	yes	1	distal DVT	9	Edoxaban	8
99	femail	17.86	no	no	yes	no	no	no	no	no	no	3	Intertrochanteric fracture(unstable)	Short intramedullary nail	52	50	no	9	distal DVT	10	Edoxaban	9
99	femail	21.2191	no	no	yes	yes	no	no	no	no	no	2	Intertrochanteric fracture(unstable)	Short intramedullary nail	67	10	yes	0	no	1	Edoxaban	0
99	femail	18.6667	no	yes	no	no	no	no	no	no	no	3	Intertrochanteric fracture (stable)	Side plate	94	40	yes	4	distal DVT	3	no	no
99	femail	23.6224	no	no	yes	no	no	no	no	no	no	3	Intertrochanteric fracture(unstable)	Short intramedullary nail	69	10	yes	2	no	7	no	no
101	femail	18.2615	no	no	no	no	no	no	no	no	no	2	Femoral neck fracture(unstable)	Hip screw	40	10	no	1	distal DVT	5	no	no
102	femail	15.753	no	no	no	no	no	no	no	no	no	2	Intertrochanteric fracture(unstable)	Short intramedullary nail	61	30	yes	1	distal DVT	3	no	no
102	femail	23.0769	no	no	yes	no	no	no	yes	no	no	2	Intertrochanteric fracture(unstable)	Short intramedullary nail	49	20	yes	0	no	5	no	no
103	femail	18.9877	no	yes	yes	no	no	no	no	no	no	3	Femoral neck fracture(stable)	Hip screw	50	10	yes	0	no	5	no	no
105	femail	19.2693	no	no	no	yes	no	yes	no	yes	no	3	Intertrochanteric fracture (stable)	Long intramedullray nail	53	10	yes	1	no	5	no	no
